# Supplementary material for: The Type III Secreted Protein BspR Regulates the Virulence Genes in Bordetella bronchiseptica
Source: PLoS One. 2012 Jun 11;7(6):e38925. doi: 10.1371/journal.pone.0038925 (PMC3372540; doi:10.1371/journal.pone.0038925)
Supplement: Table S1 — (XLS) [file pone.0038925.s003.xls]

## Sheet: Table S1
Table S1. Raw data of iTRAQ analysis in whole-cell lysates of B. bronchiseptica wild type and ∆bspR
Unused	Total	%Cov	Accession	Name	Species	Peptides(95%)	∆bspR:WT	P-value	EF
6.67	6.67	80.94	gi|81431317	RecName: Full=Recombination-associated protein rdgC	BORBR	5	30.479	0.0309736	3.31131
45.24	45.24	82.54	gi|33602207	transcription termination factor Rho [Bordetella bronchiseptica RB50]	Bordetella bronchiseptica RB50	29	28.5759	2.44249e-15	2.14783
46.2	46.2	76.49	gi|33600629	alanine racemase, catabolic [Bordetella bronchiseptica RB50]	Bordetella bronchiseptica RB50	43	26.546	0.0196764	1.61436
25.52	25.52	78.68	gi|33603169	cell division protein FtsA [Bordetella bronchiseptica RB50]	Bordetella bronchiseptica RB50	17	26.0615	7.43944e-08	3.87258
10.35	10.35	61.64	gi|33602205	DNA topoisomerase IV subunit B [Bordetella bronchiseptica RB50]	Bordetella bronchiseptica RB50	7	25.5859	0.00313265	2.96483
10.51	10.51	84.06	gi|81580341	RecName: Full=50S ribosomal protein L16	BORBR	9	21.8776	0.155411	3.56451
8.19	8.19	77.6	gi|33600600	hypothetical protein BB1615 [Bordetella bronchiseptica RB50]	Bordetella bronchiseptica RB50	8	21.0863	0.00544691	1.94089
8.71	8.71	51.67	gi|33603369	hypothetical protein BB4395 [Bordetella bronchiseptica RB50]	Bordetella bronchiseptica RB50	7	20.1372	0.00048545	2.26987
31.44	31.44	98.84	gi|33600608	hypothetical protein BB1623 [Bordetella bronchiseptica RB50]	Bordetella bronchiseptica RB50	35	19.7697	1.10375e-06	1.45881
6.02	6.02	47.1	gi|33603184	putative hydrolase [Bordetella bronchiseptica RB50]	Bordetella bronchiseptica RB50	4	19.4089	0.0192478	4.96592
36.46	36.46	89.1	gi|33602430	electron transfer flavoprotein beta-subunit [Bordetella bronchiseptica RB50]	Bordetella bronchiseptica RB50	22	18.8799	7.72401e-05	5.29664
9.62	9.62	70.37	gi|33602134	putative phage-related protein [Bordetella bronchiseptica RB50]	Bordetella bronchiseptica RB50	6	18.0302	0.000742695	1.97697
12.06	12.06	100	gi|33600595	hypothetical protein BB1610 [Bordetella bronchiseptica RB50]	Bordetella bronchiseptica RB50	10	17.7011	0.100717	1.45881
49.33	49.33	66.06	gi|33601008	trifunctional transcriptional regulator/proline dehydrogenase/pyrroline-5-carboxylate dehydrogenase [Bordetella bronchiseptica RB50]	Bordetella bronchiseptica RB50	36	17.5388	0.0013798	1.75388
11.05	11.05	54.42	gi|3451512	putative UDP-N-acetylglucosamine 2-epimerase [Bordetella bronchiseptica]	Bordetella bronchiseptica	8	17.2187	0.00169992	4.44631
17.89	17.89	85.71	gi|33596830	putative regulatory protein [Bordetella parapertussis 12822]	Bordetella parapertussis 12822	44	17.0608	0.103382	1.61436
30.51	30.52	80.82	gi|33596827	putative outer protein N [Bordetella parapertussis 12822]	Bordetella parapertussis 12822	20	16.5959	1.67101e-06	1.49969
29.81	29.82	90.99	gi|33597570	virulence factors transcription regulator [Bordetella parapertussis 12822]	Bordetella parapertussis 12822	21	16.293	8.94332e-08	1.80302
30.76	30.76	94.77	gi|33600607	putative regulatory protein [Bordetella bronchiseptica RB50]	Bordetella bronchiseptica RB50	33	15.5597	1.04834e-05	1.43219
20.96	20.96	85.04	gi|33600610	putative type III secretion protein [Bordetella bronchiseptica RB50]	Bordetella bronchiseptica RB50	16	14.9969	6.27573e-05	1.43219
9.12	9.12	45.45	gi|33603472	cytochrome D ubiquinol oxidase subunit I [Bordetella bronchiseptica RB50]	Bordetella bronchiseptica RB50	7	14.5881	0.00521431	4.01791
51.32	53.39	82.39	gi|33601917	putative autotransporter [Bordetella bronchiseptica RB50]	Bordetella bronchiseptica RB50	36	14.4544	9.76996e-15	1.35519
28.3	28.3	65.03	gi|33600849	autotransporter [Bordetella bronchiseptica RB50]	Bordetella bronchiseptica RB50	18	14.0605	6.2879e-10	1.6293
12.53	12.53	74.26	gi|33597641	hypothetical protein BPP3105 [Bordetella parapertussis 12822]	Bordetella parapertussis 12822	19	13.4277	6.07661e-05	1.38038
2.34	2.34	80.15	gi|33600599	hypothetical protein BB1614 [Bordetella bronchiseptica RB50]	Bordetella bronchiseptica RB50	2	13.3045	0.139979	2.63027
43.39	43.39	87.69	gi|33603203	hypothetical protein BB4228 [Bordetella bronchiseptica RB50]	Bordetella bronchiseptica RB50	38	13.0617	1.35447e-14	1.38038
29.71	29.81	82.33	gi|33600724	aspartate kinase [Bordetella bronchiseptica RB50]	Bordetella bronchiseptica RB50	20	12.7057	3.3581e-09	2.93765
41.29	41.31	81.27	gi|33603961	DNA gyrase subunit B [Bordetella bronchiseptica RB50]	Bordetella bronchiseptica RB50	25	12.3595	1.56455e-10	3.31131
10.02	10.02	65.97	gi|172045915	RecName: Full=Uridylate kinase; Short=UK; AltName: Full=Uridine monophosphate kinase; Short=UMP kinase; Short=UMPK	BORBR	6	11.695	0.00113539	2.26987
15.51	15.51	79.5	gi|33601303	disulfide isomerase/thiol-disulfide oxidase [Bordetella bronchiseptica RB50]	Bordetella bronchiseptica RB50	9	11.3763	6.7443e-05	1.52757
8.94	8.94	63.84	gi|33596546	putative iron sulfur binding protein [Bordetella parapertussis 12822]	Bordetella parapertussis 12822	5	11.3763	0.0220922	2.75423
10.49	10.49	76.7	gi|33600801	putative ABC transporter, ATP-binding protein [Bordetella bronchiseptica RB50]	Bordetella bronchiseptica RB50	6	10.7647	0.000666034	2.77971
22.68	22.68	86.36	gi|33601602	hypothetical protein BB2625 [Bordetella bronchiseptica RB50]	Bordetella bronchiseptica RB50	15	9.90832	3.54861e-05	2.22844
28.32	28.32	67.46	gi|33603555	3-hydroxybutyryl-CoA dehydrogenase [Bordetella bronchiseptica RB50]	Bordetella bronchiseptica RB50	19	9.81748	1.25162e-07	2.33346
12.02	12.02	93.13	gi|67461191	RecName: Full=30S ribosomal protein S8	BORBR	8	9.72747	0.0194923	1.92309
33.96	33.96	83.54	gi|33600626	hypothetical protein BB1641 [Bordetella bronchiseptica RB50]	Bordetella bronchiseptica RB50	30	9.37562	0.00863195	1.34276
114.12	114.12	79.6	gi|1468971	dermonecrotic toxin [Bordetella bronchiseptica]	Bordetella bronchiseptica	88	9.12011	0.162108	1.88799
10.05	10.05	71.99	gi|44888434	RecName: Full=Holliday junction ATP-dependent DNA helicase ruvB	BORPA	5	9.12011	0.0235998	4.69894
12.45	12.45	61.1	gi|33599879	putative sulfatase [Bordetella bronchiseptica RB50]	Bordetella bronchiseptica RB50	8	8.95365	0.0006965	2.42103
2.79	2.79	58.87	gi|57012810	RecName: Full=Glutamate-ammonia-ligase adenylyltransferase; AltName: Full=Glutamine-synthetase adenylyltransferase; Short=ATase; AltName: Full=[Glutamate--ammonia-ligase] adenylyltransferase	BORBR	2	8.95365	0.264965	3.22107
2	114.03	78.96	gi|3893211	dermonecrotizing toxin [Bordetella bronchiseptica]	Bordetella bronchiseptica	86	8.95365	0.13368	1.34276
20.05	20.05	97.26	gi|81714458	RecName: Full=50S ribosomal protein L15	BORBR	12	8.87156	0.040031	2.208
18.57	18.57	80	gi|46576763	RecName: Full=50S ribosomal protein L4	BORBR	18	8.79023	0.000375435	1.99526
8.58	8.58	53.92	gi|33600911	homoserine dehydrogenase [Bordetella bronchiseptica RB50]	Bordetella bronchiseptica RB50	6	8.70964	0.00539347	2.63027
7.66	7.66	54.15	gi|33600346	preprotein translocase subunit SecD [Bordetella bronchiseptica RB50]	Bordetella bronchiseptica RB50	6	8.70964	0.00293132	2.01372
7.33	7.34	76.45	gi|33599342	hypothetical protein BB0353 [Bordetella bronchiseptica RB50]	Bordetella bronchiseptica RB50	5	8.55067	0.0816895	3.80189
21.05	21.05	60.97	gi|46396344	RecName: Full=GTP-binding protein lepA	BORBR	14	8.31764	1.84896e-05	2.22844
12.73	12.74	96.55	gi|61215258	RecName: Full=50S ribosomal protein L10	BORBR	10	8.09096	0.000649997	3.13329
28.69	28.69	80.07	gi|33602989	putative septum site-determining protein [Bordetella bronchiseptica RB50]	Bordetella bronchiseptica RB50	21	7.72681	2.35016e-07	2.1677
27.26	27.27	69.16	gi|33599907	hypothetical protein BB0918 [Bordetella bronchiseptica RB50]	Bordetella bronchiseptica RB50	18	7.72681	1.18195e-06	1.58489
22.04	22.04	73.01	gi|33602780	hypothetical protein BB3805 [Bordetella bronchiseptica RB50]	Bordetella bronchiseptica RB50	13	7.58578	0.000291658	2.60615
6.02	6.02	73.02	gi|46576761	RecName: Full=Peptidyl-tRNA hydrolase; Short=PTH	BORBR	5	7.51623	0.044457	2.58226
54.65	54.65	76.14	gi|33603461	iron-sulfur binding oxidase [Bordetella bronchiseptica RB50]	Bordetella bronchiseptica RB50	32	7.37904	4.7339e-06	2.53513
4.06	4.06	86.08	gi|33576577	30S ribosomal protein S21 [Bordetella bronchiseptica RB50]	Bordetella bronchiseptica RB50	3	7.04693	0.232092	2.29087
16.08	16.08	54.88	gi|33601609	3-hydroxyisobutyrate dehydrogenase [Bordetella bronchiseptica RB50]	Bordetella bronchiseptica RB50	13	6.98232	0.00163941	2.1677
8.49	8.49	49.07	gi|81424489	RecName: Full=Urease accessory protein ureG	BORPE	5	6.60694	0.489921	2.63027
45.59	45.59	77.63	gi|33597397	RNA polymerase sigma factor RpoD [Bordetella parapertussis 12822]	Bordetella parapertussis 12822	27	6.54636	1.48326e-13	1.75388
26.61	26.61	77.35	gi|33593739	threonine synthase [Bordetella pertussis Tohama I]	Bordetella pertussis Tohama I	22	6.42688	7.06838e-06	2.05116
10.15	10.15	69.88	gi|33597590	hypothetical protein BPP3054 [Bordetella parapertussis 12822]	Bordetella parapertussis 12822	6	6.42688	0.00238198	1.75388
19.86	19.86	84.75	gi|81714459	RecName: Full=50S ribosomal protein L6	BORBR	21	6.36796	7.92176e-06	1.87068
6.61	6.61	93.4	gi|46396812	RecName: Full=50S ribosomal protein L24	BORBR	6	6.36796	0.0018724	2.05116
6.57	6.57	89.32	gi|44888440	RecName: Full=30S ribosomal protein S10	BORBR	4	6.36796	0.014645	1.75388
2	23.42	80.66	gi|33594071	polysaccharide biosynthesis protein [Bordetella pertussis Tohama I]	Bordetella pertussis Tohama I	20	6.36796	0.214216	2.33346
32.22	32.22	83.26	gi|33603363	acetyl-CoA carboxylase biotin carboxylase subunit [Bordetella bronchiseptica RB50]	Bordetella bronchiseptica RB50	25	6.30957	4.91633e-08	2.05116
19.79	19.79	73.3	gi|33597740	hypothetical protein BPP3214 [Bordetella parapertussis 12822]	Bordetella parapertussis 12822	11	6.30957	0.00448187	2.22844
10	10	97.73	gi|33596847	hypothetical protein BPP2239 [Bordetella parapertussis 12822]	Bordetella parapertussis 12822	7	6.30957	0.001601	1.47231
6.09	6.09	63.85	gi|81836774	RecName: Full=GTP-binding protein era homolog	BORBR	5	6.30957	0.0479363	2.46604
4	4	64.76	gi|33601304	hypothetical protein BB2321 [Bordetella bronchiseptica RB50]	Bordetella bronchiseptica RB50	3	6.25173	0.133374	2.10863
9.45	9.45	63.71	gi|33603160	putative oxidoreductase [Bordetella bronchiseptica RB50]	Bordetella bronchiseptica RB50	5	6.13762	0.0243128	2.22844
4.36	4.36	71.62	gi|33600613	type III secretion system ATPase [Bordetella bronchiseptica RB50]	Bordetella bronchiseptica RB50	3	6.08135	0.0608813	2.44343
17.98	17.99	56.22	gi|33602862	acetolactate synthase large subunit [Bordetella bronchiseptica RB50]	Bordetella bronchiseptica RB50	10	5.97035	0.00314126	1.90546
22.17	22.17	71.35	gi|33603064	glycyl-tRNA synthetase beta chain [Bordetella bronchiseptica RB50]	Bordetella bronchiseptica RB50	14	5.91562	7.63473e-05	2.12814
4	4	74.26	gi|33576602	30S ribosomal protein S16 [Bordetella bronchiseptica RB50]	Bordetella bronchiseptica RB50	3	5.91562	0.286465	2.60615
10.12	10.12	91.8	gi|81714460	RecName: Full=50S ribosomal protein L14	BORBR	8	5.86138	0.000975711	2.24905
24.94	25	80.74	gi|33602785	osmolarity response regulator [Bordetella bronchiseptica RB50]	Bordetella bronchiseptica RB50	19	5.80764	1.29619e-05	1.80302
21.46	21.46	62.7	gi|33603813	glutamate synthase [NADPH] large chain precursor [Bordetella bronchiseptica RB50]	NADPH	19	5.80764	4.54689e-05	1.87068
6	6	93.8	gi|33601950	glutamine ABC transporter ATP-binding protein [Bordetella bronchiseptica RB50]	Bordetella bronchiseptica RB50	3	5.70164	0.36872	2.96483
10.17	10.17	69.07	gi|81580174	RecName: Full=3-octaprenyl-4-hydroxybenzoate carboxy-lyase; AltName: Full=Polyprenyl p-hydroxybenzoate decarboxylase	BORBR	9	5.59758	0.0013611	2.77971
4	4	71.77	gi|33601108	hypothetical protein BB2125 [Bordetella bronchiseptica RB50]	Bordetella bronchiseptica RB50	4	5.59758	0.197031	2.01372
3.4	3.4	42.68	gi|33600955	hypothetical protein BB1970 [Bordetella bronchiseptica RB50]	Bordetella bronchiseptica RB50	2	5.59758	0.186731	1.49969
29.17	29.17	92.73	gi|42559211	RecName: Full=50S ribosomal protein L2	BORBR	19	5.54626	0.133427	2.58226
10	10	59.73	gi|33574568	putative transcriptional regulator [Bordetella parapertussis]	Bordetella parapertussis	5	5.54626	0.103799	2.55859
6	6	71.27	gi|41017439	RecName: Full=Oligoribonuclease	BORBR	3	5.54626	0.0817165	2.05116
2	2.01	46.76	gi|33600871	tartrate dehydrogenase [Bordetella bronchiseptica RB50]	Bordetella bronchiseptica RB50	2	5.54626	0.253502	1.90546
31.61	31.61	76.95	gi|33592567	formate dehydrogenase large subunit precursor [Bordetella pertussis Tohama I]	Bordetella pertussis Tohama I	23	5.49541	5.77269e-08	1.88799
21.35	21.35	76.63	gi|33603257	enoyl-(acyl carrier protein) reductase [Bordetella bronchiseptica RB50]	Bordetella bronchiseptica RB50	14	5.49541	4.30422e-05	1.72187
148.46	148.46	89.67	gi|41017944	RecName: Full=DNA-directed RNA polymerase subunit beta'; Short=RNAP subunit beta'; AltName: Full=RNA polymerase subunit beta'; AltName: Full=Transcriptase subunit beta'	BORBR	93	5.44503	2.88658e-15	2.63027
8.01	8.01	48.71	gi|33600628	putative inner membrane transport protein [Bordetella bronchiseptica RB50]	Bordetella bronchiseptica RB50	4	5.44503	0.00487669	2.24905
44.91	44.98	74.55	gi|33602724	serine protease [Bordetella bronchiseptica RB50]	Bordetella bronchiseptica RB50	37	5.39511	1.49811e-10	1.39316
7.85	7.85	73.52	gi|33602249	putative phytoene synthase [Bordetella bronchiseptica RB50]	Bordetella bronchiseptica RB50	4	5.39511	0.00495381	2.208
12.07	12.07	94.5	gi|51316380	RecName: Full=50S ribosomal protein L22	BORBR	10	5.29664	0.000686382	2.208
7.62	7.62	94.87	gi|67461509	RecName: Full=50S ribosomal protein L28	BORBR	11	5.19996	0.394616	2.48886
16.86	16.89	77.62	gi|61230228	RecName: Full=Protein recA; AltName: Full=Recombinase A	BORPA	10	5.10505	2.1489e-05	1.67494
12.21	12.21	70.37	gi|33601161	DNA helicase II [Bordetella bronchiseptica RB50]	Bordetella bronchiseptica RB50	10	5.10505	0.0309117	1.87068
12.06	12.06	72.84	gi|33599331	Zinc-binding dehydrogenase [Bordetella bronchiseptica RB50]	Bordetella bronchiseptica RB50	8	5.10505	0.000321433	1.49969
129.03	129.03	83.07	gi|158518624	RecName: Full=DNA-directed RNA polymerase subunit beta; Short=RNAP subunit beta; AltName: Full=RNA polymerase subunit beta; AltName: Full=Transcriptase subunit beta	BORBR	101	4.96592	0	1.94089
11.76	11.77	74.66	gi|33575063	30S ribosomal protein S12 [Bordetella bronchiseptica RB50]	Bordetella bronchiseptica RB50	9	4.92039	0.438854	2.96483
10.64	10.64	79.56	gi|39931456	RecName: Full=Glutathione synthetase; AltName: Full=GSH synthetase; Short=GSH-S; Short=GSHase; AltName: Full=Glutathione synthase	BORBR	7	4.92039	0.284897	2.12814
5.68	5.68	54.42	gi|81836943	RecName: Full=sn-glycerol-3-phosphate import ATP-binding protein UgpC	BORBR	3	4.92039	0.0668364	2.1677
30.73	30.76	81.7	gi|33594427	putative chromosome partition protein [Bordetella pertussis Tohama I]	Bordetella pertussis Tohama I	22	4.83059	1.45826e-06	1.95885
29.06	29.06	73.45	gi|81429958	RecName: Full=CTP synthase; AltName: Full=CTP synthetase; AltName: Full=UTP--ammonia ligase	BORBR	25	4.83059	0.00217171	2.0893
9.89	12	58.97	gi|33599611	electron transfer flavoprotein alpha-subunit [Bordetella bronchiseptica RB50]	Bordetella bronchiseptica RB50	6	4.83059	0.305114	3.59749
12.57	12.57	91.84	gi|81837186	RecName: Full=50S ribosomal protein L23	BORBR	7	4.74242	0.00664975	2.05116
8	8	55.31	gi|33598299	putative TolQ-like translocation protein [Bordetella parapertussis 12822]	Bordetella parapertussis 12822	5	4.74242	0.176041	2.12814
7.9	7.9	86.75	gi|81430383	RecName: Full=Cell division topological specificity factor	BORBR	5	4.69894	0.00691645	1.92309
22	22	63.27	gi|81578359	RecName: Full=Anthranilate phosphoribosyltransferase	BORPE	12	4.52898	0.000873516	1.87068
17.21	17.21	75	gi|33600445	cell division protein [Bordetella bronchiseptica RB50]	Bordetella bronchiseptica RB50	11	4.52898	0.000652457	2.0893
2.02	2.02	37.46	gi|33601972	regulatory protein BvgR [Bordetella bronchiseptica RB50]	Bordetella bronchiseptica RB50	2	4.48745	0.166543	1.78649
10.42	10.42	77.61	gi|33591340	signal recognition particle protein [Bordetella pertussis Tohama I]	Bordetella pertussis Tohama I	8	4.40555	0.0488235	1.97697
25.39	25.39	80.5	gi|33601113	isopropylmalate isomerase large subunit [Bordetella bronchiseptica RB50]	Bordetella bronchiseptica RB50	22	4.36516	0.027733	2.1677
9.82	9.82	73.96	gi|33595541	haloacid dehalogenase-like hydrolase [Bordetella parapertussis 12822]	Bordetella parapertussis 12822	6	4.36516	0.0153043	1.95885
3.82	3.82	83.61	gi|33599013	two-component response regulator [Bordetella bronchiseptica RB50]	Bordetella bronchiseptica RB50	2	4.36516	0.590748	4.92039
9.26	9.26	65.65	gi|33603475	hypothetical protein BB4501 [Bordetella bronchiseptica RB50]	Bordetella bronchiseptica RB50	6	4.32514	0.0262758	2.31206
16.51	16.51	89.6	gi|33597829	3-ketoacyl-(acyl-carrier-protein) reductase [Bordetella parapertussis 12822]	Bordetella parapertussis 12822	13	4.2462	0.00343022	1.95885
4.02	4.02	61.54	gi|33603043	GntR family transcriptional regulator [Bordetella bronchiseptica RB50]	Bordetella bronchiseptica RB50	2	4.2462	0.249786	1.92309
21.27	21.27	75.98	gi|33593744	hypothetical protein BP2788 [Bordetella pertussis Tohama I]	Bordetella pertussis Tohama I	12	4.20727	0.00535445	1.88799
17	17	92.27	gi|33596381	putative superoxide dismutase [Bordetella parapertussis 12822]	Bordetella parapertussis 12822	17	4.20727	0.00732386	1.69044
2.04	2.04	74.09	gi|33600454	phosphate transport ATP-binding protein [Bordetella bronchiseptica RB50]	Bordetella bronchiseptica RB50	1	4.20727	0.324525	1.90546
2	2	42.62	gi|81580337	RecName: Full=50S ribosomal protein L30	BORBR	1	4.20727	0.277402	1.51356
10.05	10.05	69	gi|33600623	putative RNA polymerase sigma factor (BtrS) [Bordetella bronchiseptica RB50]	Bordetella bronchiseptica RB50	7	4.16869	0.0289231	1.44544
5.68	5.68	53.81	gi|33597020	allantoate amidohydrolase [Bordetella parapertussis 12822]	Bordetella parapertussis 12822	4	4.16869	0.0671921	2.29087
2	2	52.62	gi|33602340	putative ABC-transporter ATP-binding protein [Bordetella bronchiseptica RB50]	Bordetella bronchiseptica RB50	1	4.16869	0.357618	2.29087
27.78	27.78	70.53	gi|33603986	putative aminotransferase [Bordetella bronchiseptica RB50]	Bordetella bronchiseptica RB50	22	4.13048	1.60125e-05	1.51356
22.03	22.08	80.37	gi|81431494	RecName: Full=Acetyl-coenzyme A carboxylase carboxyl transferase subunit alpha; Short=ACCase subunit alpha; Short=Acetyl-CoA carboxylase carboxyltransferase subunit alpha	BORBR	12	4.13048	0.000948768	1.88799
20.3	20.31	74.76	gi|33601071	hypothetical protein BB2088 [Bordetella bronchiseptica RB50]	Bordetella bronchiseptica RB50	11	4.01791	0.0173195	2.39883
16.91	16.91	90.13	gi|42559606	RecName: Full=50S ribosomal protein L3	BORBR	13	4.01791	0.00434463	1.77011
26.34	26.34	80.5	gi|3451496	putative glutamine amidotransferase [Bordetella bronchiseptica]	Bordetella bronchiseptica	14	3.98107	1.61208e-05	1.45881
14.35	14.35	64.91	gi|33601511	oligopeptidase A [Bordetella bronchiseptica RB50]	Bordetella bronchiseptica RB50	9	3.98107	0.00547027	1.80302
2.67	2.67	60.74	gi|158429615	Chain B, Crystal Structure Of The Bordetella Bronchiseptica Enzyme Wbmf In Complex With Nad+ And Udp		4	3.98107	0.195941	1.64437
10	10	64.22	gi|33603768	zinc-binding dehydrogenase [Bordetella bronchiseptica RB50]	Bordetella bronchiseptica RB50	5	3.94457	0.0387356	2.208
3.52	3.53	71.66	gi|33600612	type III secretion system protein [Bordetella bronchiseptica RB50]	Bordetella bronchiseptica RB50	2	3.94457	0.282586	1.97697
78.82	78.82	86.53	gi|33601599	phosphoenolpyruvate synthase [Bordetella bronchiseptica RB50]	Bordetella bronchiseptica RB50	59	3.90841	1.15463e-14	1.6293
26.93	27.09	94.97	gi|50400753	RecName: Full=50S ribosomal protein L5	BORBR	17	3.90841	5.78806e-05	1.75388
24.91	24.91	72.97	gi|33602007	ABC transporter ATP-binding protein [Bordetella bronchiseptica RB50]	Bordetella bronchiseptica RB50	13	3.87258	2.54223e-05	1.55597
8	8	83.86	gi|33600968	response regulator protein [Bordetella bronchiseptica RB50]	Bordetella bronchiseptica RB50	5	3.87258	0.0766702	1.8197
45.54	45.54	86.68	gi|33600938	adenylosuccinate lyase [Bordetella bronchiseptica RB50]	Bordetella bronchiseptica RB50	43	3.80189	1.76894e-06	1.72187
30.94	31.01	95.06	gi|61215738	RecName: Full=30S ribosomal protein S3	BORBR	24	3.80189	0.000524312	1.67494
7.16	7.17	57.51	gi|50401528	RecName: Full=23S rRNA (uracil-5-)-methyltransferase rumA; AltName: Full=23S rRNA(M-5-U1939)-methyltransferase	BORBR	5	3.80189	0.00678601	1.8197
42.3	42.3	84.54	gi|68565999	RecName: Full=Methionyl-tRNA synthetase; AltName: Full=Methionine--tRNA ligase; Short=MetRS	BORBR	23	3.69828	1.3598e-08	1.72187
30.58	30.58	81.93	gi|61215734	RecName: Full=30S ribosomal protein S2	BORBR	21	3.69828	0.000548087	1.70608
15.61	15.61	95.24	gi|39931848	RecName: Full=50S ribosomal protein L19	BORBR	13	3.66438	0.012663	1.88799
4.38	4.38	86.73	gi|33603773	hypothetical protein BB4800 [Bordetella bronchiseptica RB50]	Bordetella bronchiseptica RB50	4	3.66438	0.0803351	1.51356
2.02	2.02	60.66	gi|33600598	hypothetical protein BB1613 [Bordetella bronchiseptica RB50]	Bordetella bronchiseptica RB50	1	3.66438	0.241793	2.55859
2	2	62.56	gi|33599617	hypothetical protein BB0627 [Bordetella bronchiseptica RB50]	Bordetella bronchiseptica RB50	1	3.66438	0.365144	1.83654
2	2	45.38	gi|81430761	RecName: Full=Probable O-sialoglycoprotein endopeptidase; Short=Glycoprotease	BORBR	1	3.66438	0.416967	2.48886
10	10	58.93	gi|33599190	putative methylenetetrahydrofolate reductase [Bordetella bronchiseptica RB50]	Bordetella bronchiseptica RB50	6	3.63078	0.0423316	2.01372
8.99	8.99	79.35	gi|33577455	50s ribosomal protein L13 [Bordetella bronchiseptica RB50]	Bordetella bronchiseptica RB50	5	3.63078	0.119204	1.99526
16.23	16.23	73.19	gi|62900000	RecName: Full=Chaperone protein dnaJ	BORBR	8	3.49945	0.0291617	1.87068
2	2	67.4	gi|81836868	RecName: Full=Methionine import ATP-binding protein MetN	BORBR	1	3.49945	0.303911	1.57036
4.59	4.59	91.75	gi|33602978	hypothetical protein BB4004 [Bordetella bronchiseptica RB50]	Bordetella bronchiseptica RB50	4	3.43558	0.0297485	1.69044
2.45	2.45	59.5	gi|33571566	glutamate 5-kinase [Bordetella pertussis Tohama I]	Bordetella pertussis Tohama I	2	3.43558	0.127497	1.87068
114.38	114.38	87.17	gi|51316377	RecName: Full=5-methyltetrahydropteroyltriglutamate--homocysteine methyltransferase; AltName: Full=Cobalamin-independent methionine synthase; AltName: Full=Methionine synthase, vitamin-B12 independent isozyme	BORBR	100	3.37287	4.90239e-11	1.55597
15.23	15.23	73.97	gi|33602747	acetyl-CoA carboxylase subunit beta [Bordetella bronchiseptica RB50]	Bordetella bronchiseptica RB50	8	3.37287	0.00325556	1.6293
8.35	8.35	68.52	gi|33600616	putative type III secretion protein [Bordetella bronchiseptica RB50]	Bordetella bronchiseptica RB50	5	3.37287	0.0282029	1.40605
12.17	12.17	65.2	gi|33601879	glutathione S-transferase [Bordetella bronchiseptica RB50]	Bordetella bronchiseptica RB50	8	3.37287	0.186054	1.97697
6.06	6.06	78.13	gi|33594662	hypothetical protein BP3808 [Bordetella pertussis Tohama I]	Bordetella pertussis Tohama I	4	3.37287	0.0678048	1.94089
28.11	28.12	69.51	gi|73919652	RecName: Full=Glucosamine--fructose-6-phosphate aminotransferase [isomerizing]; AltName: Full=D-fructose-6-phosphate amidotransferase; AltName: Full=GFAT; AltName: Full=Glucosamine-6-phosphate synthase; AltName: Full=Hexosephosphate aminotransferase; AltName: Full=L-glutamine-D-fructose-6-phosphate amidotransferase	BORPE	18	3.28095	7.61363e-05	1.72187
4.36	4.36	63.96	gi|33596861	hypothetical protein BPP2257 [Bordetella parapertussis 12822]	Bordetella parapertussis 12822	6	3.28095	0.299072	1.6293
4.05	4.05	62.72	gi|33602854	threonine dehydratase [Bordetella bronchiseptica RB50]	Bordetella bronchiseptica RB50	3	3.28095	0.186615	1.39316
75.63	75.63	79.94	gi|39931249	RecName: Full=Translation initiation factor IF-2	BORBR	49	3.25087	1.23334e-08	1.69044
34.62	34.63	82.89	gi|33600234	ATP-dependent protease La [Bordetella bronchiseptica RB50]	Bordetella bronchiseptica RB50	21	3.25087	0.00208087	1.72187
11.93	11.93	88.55	gi|33603508	putative endonuclease [Bordetella bronchiseptica RB50]	Bordetella bronchiseptica RB50	8	3.25087	0.00543456	1.75388
6.31	6.31	86.67	gi|33600378	hypothetical protein BB1392 [Bordetella bronchiseptica RB50]	Bordetella bronchiseptica RB50	4	3.25087	0.502327	2.51189
4	4	77.31	gi|3451516	putative heptosyltransferase [Bordetella bronchiseptica]	Bordetella bronchiseptica	2	3.25087	0.30191	1.70608
20.02	20.02	75.09	gi|73622001	RecName: Full=Tryptophan synthase alpha chain	BORPE	10	3.22107	0.00405527	1.69044
26.57	26.57	92.71	gi|33600878	quinone oxidoreductase [Bordetella bronchiseptica RB50]	Bordetella bronchiseptica RB50	17	3.19154	0.00480296	2.03236
12.27	12.27	64.11	gi|33602185	D-amino acid dehydrogenase small subunit [Bordetella bronchiseptica RB50]	Bordetella bronchiseptica RB50	7	3.19154	0.0141834	1.6293
5.36	5.36	83.87	gi|81837185	RecName: Full=30S ribosomal protein S17	BORBR	7	3.16228	0.358487	1.97697
4.4	4.4	46.53	gi|33603155	putative cation transport protein [Bordetella bronchiseptica RB50]	Bordetella bronchiseptica RB50	4	3.13329	0.217128	1.83654
51.5	51.5	81.03	gi|33601239	ATP-dependent protease La [Bordetella bronchiseptica RB50]	Bordetella bronchiseptica RB50	31	3.10456	2.17692e-06	1.67494
8.7	8.7	95.4	gi|73919038	RecName: Full=30S ribosomal protein S5	BORPE	7	3.10456	0.0575521	1.87068
30.3	30.31	81.84	gi|33599865	polysaccharide biosynthesis protein [Bordetella bronchiseptica RB50]	Bordetella bronchiseptica RB50	29	3.0761	0.0475054	1.80302
7.55	7.57	63.91	gi|33599093	putative aminotransferase [Bordetella bronchiseptica RB50]	Bordetella bronchiseptica RB50	5	3.0761	0.146725	2.05116
5.59	5.59	62.14	gi|33600446	dihydropteroate synthase [Bordetella bronchiseptica RB50]	Bordetella bronchiseptica RB50	4	3.0761	0.157854	1.77011
33.23	33.23	84.14	gi|33594397	putative ribonuclease R [Bordetella pertussis Tohama I]	Bordetella pertussis Tohama I	17	3.01995	5.89282e-05	1.69044
28.25	28.25	65.87	gi|33595456	Orn/Arg/Lys decarboxylase [Bordetella parapertussis 12822]	Bordetella parapertussis 12822	22	3.01995	0.000154886	1.59956
13.84	13.84	83.17	gi|33596862	hypothetical protein BPP2258 [Bordetella parapertussis 12822]	Bordetella parapertussis 12822	8	3.01995	0.293564	2.31206
32.02	32.02	79.35	gi|33603733	electron transfer flavoprotein alpha-subunit [Bordetella bronchiseptica RB50]	Bordetella bronchiseptica RB50	30	2.99226	0.000488266	1.49969
25.37	25.37	66.12	gi|33599172	hypothetical protein BB0181 [Bordetella bronchiseptica RB50]	Bordetella bronchiseptica RB50	15	2.99226	0.00313866	1.47231
4.36	4.36	40	gi|33601129	hypothetical protein BB2146 [Bordetella bronchiseptica RB50]	Bordetella bronchiseptica RB50	7	2.99226	0.275123	1.24738
2	2	23.44	gi|33603929	hypothetical protein BB4955 [Bordetella bronchiseptica RB50]	Bordetella bronchiseptica RB50	1	2.99226	0.210866	2.0893
12	12.06	68.16	gi|44888182	RecName: Full=UDP-N-acetylmuramate--L-alanine ligase; AltName: Full=UDP-N-acetylmuramoyl-L-alanine synthetase	BORPE	8	2.96483	0.232445	1.85353
16.02	16.02	85.16	gi|42558974	RecName: Full=Ribosomal RNA small subunit methyltransferase H; AltName: Full=16S rRNA m(4)C1402 methyltransferase; AltName: Full=rRNA (cytosine-N(4)-)-methyltransferase RsmH	BORBR	9	2.93765	0.0143969	1.87068
10.6	10.6	48.96	gi|33592203	aminotransferase [Bordetella pertussis Tohama I]	Bordetella pertussis Tohama I	6	2.93765	0.0787942	2.03236
19.56	19.6	78.74	gi|33602200	putative cell surface protein [Bordetella bronchiseptica RB50]	Bordetella bronchiseptica RB50	11	2.91072	0.00574206	1.45881
14.42	14.42	90.55	gi|39932519	RecName: Full=Putative phosphotransferase BB2621	BORBR	9	2.91072	0.143152	1.72187
4.92	4.92	59.48	gi|33601267	enoyl-CoA hydratase [Bordetella bronchiseptica RB50]	Bordetella bronchiseptica RB50	3	2.91072	0.397953	2.03236
2.1	2.1	84.07	gi|81714215	RecName: Full=Integration host factor subunit alpha; Short=IHF-alpha	BORBR	2	2.91072	0.766237	1.94089
25.59	25.59	68.75	gi|33575231	S-adenosylmethionine synthetase [Bordetella bronchiseptica RB50]	Bordetella bronchiseptica RB50	24	2.88403	0.00295469	1.55597
6.24	6.24	61.03	gi|33596041	dihydroxy-acid dehydratase [Bordetella parapertussis 12822]	Bordetella parapertussis 12822	4	2.88403	0.180188	1.95885
4.16	4.16	67.23	gi|33591662	carboxyltransferase subunit of acetyl-CoA carboxylase [Bordetella pertussis Tohama I]	Bordetella pertussis Tohama I	3	2.85759	0.249921	1.92309
4	4	64.59	gi|33603603	2-hydroxychromene-2-carboxylate isomerase family protein [Bordetella bronchiseptica RB50]	Bordetella bronchiseptica RB50	2	2.85759	0.289881	2.10863
2	2	78.78	gi|33601300	hypothetical protein BB2317 [Bordetella bronchiseptica RB50]	Bordetella bronchiseptica RB50	1	2.85759	0.224819	2.0893
9.36	9.36	79.53	gi|45477103	RecName: Full=Guanylate kinase; AltName: Full=GMP kinase	BORBR	9	2.83139	0.0904445	1.90546
4.01	4.01	61.8	gi|33600153	riboflavin synthase subunit alpha [Bordetella bronchiseptica RB50]	Bordetella bronchiseptica RB50	2	2.83139	0.729232	1.69044
3.64	3.64	40.78	gi|33602014	hypothetical protein BB3038 [Bordetella bronchiseptica RB50]	Bordetella bronchiseptica RB50	2	2.83139	0.13231	1.7378
3.46	3.46	82.96	gi|33603423	cell division ATP-binding protein [Bordetella bronchiseptica RB50]	Bordetella bronchiseptica RB50	4	2.80543	0.923199	2.01372
63.52	63.52	85.46	gi|161610386	30S ribosomal protein S1 [Bordetella parapertussis 12822]	Bordetella parapertussis 12822	61	2.77971	1.03249e-05	1.51356
2.18	2.18	44.44	gi|33602713	hypothetical protein BB3738 [Bordetella bronchiseptica RB50]	Bordetella bronchiseptica RB50	2	2.77971	0.230601	2.0893
2.03	2.03	51.34	gi|33603599	anthranilate synthase component II [Bordetella bronchiseptica RB50]	Bordetella bronchiseptica RB50	4	2.72898	0.399079	1.39316
28.04	28.04	75.21	gi|33603498	putative L-lactate dehydrogenase [Bordetella bronchiseptica RB50]	Bordetella bronchiseptica RB50	20	2.67917	0.0037357	1.61436
26.54	26.54	67.47	gi|33603426	indolepyruvate ferredoxin oxidoreductase [Bordetella bronchiseptica RB50]	Bordetella bronchiseptica RB50	16	2.67917	0.000144613	1.59956
9.12	9.12	59.18	gi|33593416	signal peptidase I [Bordetella pertussis Tohama I]	Bordetella pertussis Tohama I	5	2.67917	0.165869	1.8197
47.81	47.82	84.23	gi|33603934	DNA topoisomerase III [Bordetella bronchiseptica RB50]	Bordetella bronchiseptica RB50	32	2.65461	7.82125e-06	1.65959
37.92	38.43	65.93	gi|33600366	transketolase [Bordetella bronchiseptica RB50]	Bordetella bronchiseptica RB50	30	2.65461	9.47321e-05	1.51356
14.32	14.32	88.82	gi|33602436	ADP-heptose synthase [Bordetella bronchiseptica RB50]	Bordetella bronchiseptica RB50	8	2.65461	0.0158244	1.92309
6.85	6.85	88.64	gi|39931850	RecName: Full=50S ribosomal protein L31 type B	BORBR	8	2.65461	0.0264081	1.49969
8	8	53.78	gi|46396810	RecName: Full=Selenide, water dikinase; AltName: Full=Selenium donor protein; AltName: Full=Selenophosphate synthase	BORBR	4	2.65461	0.163443	1.78649
8.07	8.11	75.81	gi|33601402	phospho-2-dehydro-3-deoxyheptonate aldolase [Bordetella bronchiseptica RB50]	Bordetella bronchiseptica RB50	4	2.63027	0.248053	1.90546
17.08	17.42	76.08	gi|33600412	glutaryl-CoA dehydrogenase [Bordetella bronchiseptica RB50]	Bordetella bronchiseptica RB50	14	2.60615	0.00426586	1.48594
6.65	6.65	65.65	gi|39931853	RecName: Full=Lipid-A-disaccharide synthase	BORBR	5	2.60615	0.134862	1.47231
6.26	6.27	89.39	gi|33602140	putative transferase [Bordetella bronchiseptica RB50]	Bordetella bronchiseptica RB50	7	2.60615	0.112083	1.44544
36.66	36.66	64.46	gi|33601954	5-oxoprolinase [Bordetella bronchiseptica RB50]	Bordetella bronchiseptica RB50	24	2.58226	0.00358699	1.69044
5.68	5.68	45.65	gi|33599636	luciferase-like monooxygenase [Bordetella bronchiseptica RB50]	Bordetella bronchiseptica RB50	3	2.58226	0.248633	1.40605
19.2	19.2	84.06	gi|61236225	RecName: Full=30S ribosomal protein S4	BORPA	14	2.55859	8.44476e-05	1.59956
13.89	13.89	80.13	gi|81580102	RecName: Full=50S ribosomal protein L9	BORBR	12	2.55859	0.0212824	1.49969
8.11	8.11	81.51	gi|39931856	RecName: Full=50S ribosomal protein L20	BORBR	5	2.55859	0.0719512	1.61436
2.55	2.55	64.66	gi|33596855	putative anti-sigma factor antagonist [Bordetella parapertussis 12822]	Bordetella parapertussis 12822	3	2.55859	0.107267	1.38038
3.05	3.05	59.2	gi|33603037	poly(A) polymerase [Bordetella bronchiseptica RB50]	Bordetella bronchiseptica RB50	3	2.53513	0.194578	1.52757
24.22	24.22	76.08	gi|33603503	rod shape-determining protein [Bordetella bronchiseptica RB50]	Bordetella bronchiseptica RB50	14	2.51189	0.0169567	1.75388
11.7	11.71	92.75	gi|33602165	hypothetical protein BB3189 [Bordetella bronchiseptica RB50]	Bordetella bronchiseptica RB50	6	2.51189	0.0225564	1.40605
2	2	73.08	gi|33601148	hypothetical protein BB2165 [Bordetella bronchiseptica RB50]	Bordetella bronchiseptica RB50	1	2.48886	0.255169	2.0893
14.94	14.94	67.86	gi|33603919	isovaleryl-CoA dehydrogenase [Bordetella bronchiseptica RB50]	Bordetella bronchiseptica RB50	8	2.46604	0.0125584	1.83654
7.82	7.82	71.96	gi|33595177	GntR family transcriptional regulator [Bordetella parapertussis 12822]	Bordetella parapertussis 12822	5	2.46604	0.306401	1.35519
40.24	40.24	91.77	gi|61234219	RecName: Full=DNA-directed RNA polymerase subunit alpha; Short=RNAP subunit alpha; AltName: Full=RNA polymerase subunit alpha; AltName: Full=Transcriptase subunit alpha	BORPA	30	2.44343	3.31073e-05	1.45881
8.62	8.62	76.52	gi|45476874	RecName: Full=Phosphoribosyl-ATP pyrophosphatase; Short=PRA-PH	BORPA	5	2.44343	0.106409	1.59956
2.13	2.13	34.47	gi|33599044	preprotein translocase subunit SecY [Bordetella bronchiseptica RB50]	Bordetella bronchiseptica RB50	2	2.44343	0.118704	1.31826
10.4	10.4	90.21	gi|38605198	RecName: Full=50S ribosomal protein L11	BORBR	9	2.42103	0.00625809	1.40605
6	6	50.15	gi|33597939	hypothetical protein BPP3421 [Bordetella parapertussis 12822]	Bordetella parapertussis 12822	3	2.42103	0.00232506	1.31826
23.29	23.29	84.72	gi|33575478	aspartate transcarbamoylase [Bordetella bronchiseptica RB50]	Bordetella bronchiseptica RB50	14	2.42103	0.186913	1.55597
121.56	121.56	95.61	gi|54035816	RecName: Full=Chaperone protein ClpB	BORBR	97	2.39883	1.54055e-05	1.44544
22.9	23.42	86.61	gi|33602348	DNA-binding protein Bph2 [Bordetella bronchiseptica RB50]	Bordetella bronchiseptica RB50	29	2.39883	0.000314651	1.33045
16	16	70.27	gi|62286866	RecName: Full=ATP-dependent protease ATPase subunit HslU; AltName: Full=Unfoldase HslU	BORPA	12	2.39883	0.0116052	1.72187
13.24	13.24	55.67	gi|33596585	phosphoenolpyruvate-protein phosphotransferase [Bordetella parapertussis 12822]	Bordetella parapertussis 12822	7	2.39883	0.129519	1.69044
10.23	10.23	66.92	gi|59798873	RecName: Full=30S ribosomal protein S11	BORBR	6	2.39883	0.69344	1.77011
6	6	95.6	gi|33599016	hypothetical protein BB0023 [Bordetella bronchiseptica RB50]	Bordetella bronchiseptica RB50	3	2.39883	0.368645	2.208
9.66	9.66	49.92	gi|33602364	putative ABC transporter [Bordetella bronchiseptica RB50]	Bordetella bronchiseptica RB50	7	2.37684	0.474027	2.12814
2	2	100	gi|33601074	entericidin B-like bacteriolytic toxin [Bordetella bronchiseptica RB50]	Bordetella bronchiseptica RB50	3	2.37684	0.791904	2.22844
7.13	7.13	56.49	gi|33595060	CAIB/BAIF family protein [Bordetella parapertussis 12822]	Bordetella parapertussis 12822	5	2.35505	0.029793	1.87068
13.66	13.66	62.76	gi|33601607	acyl-CoA dehydrogenase [Bordetella bronchiseptica RB50]	Bordetella bronchiseptica RB50	9	2.35505	0.493744	1.67494
10.04	10.04	55.45	gi|33597051	geranyltranstransferase [Bordetella parapertussis 12822]	Bordetella parapertussis 12822	5	2.35505	0.362613	1.94089
2	2	72.65	gi|33600904	replicative DNA helicase [Bordetella bronchiseptica RB50]	Bordetella bronchiseptica RB50	1	2.35505	0.44292	1.97697
8.33	8.33	73.5	gi|3451513	putative amino-sugar biosynthesis protein [Bordetella bronchiseptica]	Bordetella bronchiseptica	4	2.33346	0.743093	1.61436
6.69	6.69	82.81	gi|34978385	RecName: Full=Protein tex	BORPE	6	2.33346	0.369525	1.77011
4	34.65	73.42	gi|33592330	tracheal colonization factor precursor [Bordetella pertussis Tohama I]	Bordetella pertussis Tohama I	26	2.33346	0.306151	1.20226
10.1	10.1	60.22	gi|33602211	L-serine dehydratase 1 [Bordetella bronchiseptica RB50]	Bordetella bronchiseptica RB50	5	2.31206	0.0999291	1.57036
8.03	8.03	86.75	gi|33596240	short-chain dehydrogenase [Bordetella parapertussis 12822]	Bordetella parapertussis 12822	4	2.31206	0.376772	1.69044
2	2	55.84	gi|33593401	transcriptional regulator CysB-like protein [Bordetella pertussis Tohama I]	Bordetella pertussis Tohama I	1	2.31206	0.29169	4.57088
2.57	2.57	49.7	gi|158429576	Chain B, Crystal Structure Of The Bordetella Bronchiseptica Enzyme Wbmg In Complex With Nad And Udp		2	2.29087	0.277517	2.0893
32.86	32.86	66.56	gi|37538294	RecName: Full=Virulence sensor protein BvgS; Flags: Precursor	BORPA	19	2.26987	0.103383	1.49969
44.7	44.7	81.29	gi|33599926	hypothetical protein BB0937 [Bordetella bronchiseptica RB50]	Bordetella bronchiseptica RB50	26	2.26987	0.0289929	1.58489
26.14	26.14	63.36	gi|61217605	RecName: Full=Uncharacterized transporter BB2657	BORBR	15	2.26987	0.0969197	1.28233
22.04	22.05	77.03	gi|33599159	putative penicillin-binding protein precursor [Bordetella bronchiseptica RB50]	Bordetella bronchiseptica RB50	13	2.22844	0.00783224	1.44544
14.51	14.51	75.29	gi|33593644	phenylacetate-coenzyme A ligase [Bordetella pertussis Tohama I]	Bordetella pertussis Tohama I	11	2.22844	0.043262	1.64437
14.28	14.28	82.24	gi|67983694	unknown [Bordetella bronchiseptica RB50]	Bordetella bronchiseptica RB50	18	2.22844	0.0614018	1.41906
6.78	6.78	67.92	gi|33598996	ParA family protein [Bordetella bronchiseptica RB50]	Bordetella bronchiseptica RB50	5	2.22844	0.359383	1.80302
16.24	16.24	60.29	gi|33600154	hypothetical protein BB1168 [Bordetella bronchiseptica RB50]	Bordetella bronchiseptica RB50	14	2.208	0.201938	1.72187
18.02	18.02	67.88	gi|33600266	hypothetical protein BB1280 [Bordetella bronchiseptica RB50]	Bordetella bronchiseptica RB50	14	2.18776	0.000230435	1.10662
12.54	12.54	76.9	gi|46576486	RecName: Full=3-oxoacyl-[acyl-carrier-protein] synthase 3; AltName: Full=3-oxoacyl-[acyl-carrier-protein] synthase III; AltName: Full=Beta-ketoacyl-ACP synthase III; Short=KAS III	BORPA	8	2.18776	0.033588	1.38038
8.05	8.05	78.35	gi|33603217	hypothetical protein BB4242 [Bordetella bronchiseptica RB50]	Bordetella bronchiseptica RB50	6	2.18776	0.622887	2.31206
5.55	5.57	62.33	gi|33600340	magnesium and cobalt efflux protein [Bordetella bronchiseptica RB50]	Bordetella bronchiseptica RB50	7	2.18776	0.231354	1.78649
2.14	2.14	30.39	gi|33601107	formate dehydrogenase subunit C precursor [Bordetella bronchiseptica RB50]	Bordetella bronchiseptica RB50	3	2.18776	0.384385	1.83654
23.58	23.58	68.7	gi|33602729	3-oxoacyl-(acyl carrier protein) synthase II [Bordetella bronchiseptica RB50]	Bordetella bronchiseptica RB50	26	2.1677	0.0122358	1.30617
14	14	61.8	gi|33602979	serine/threonine dehydratase [Bordetella bronchiseptica RB50]	Bordetella bronchiseptica RB50	7	2.1677	0.0270346	1.40605
12.5	12.5	90	gi|39932118	RecName: Full=30S ribosomal protein S9	BORPE	16	2.1677	0.0849843	1.38038
5.06	5.06	71.88	gi|81429935	RecName: Full=Ribonuclease 3; AltName: Full=Ribonuclease III; Short=RNase III	BORBR	3	2.1677	0.376716	1.57036
4.12	4.12	37.68	gi|33601720	glutathione S-transferase [Bordetella bronchiseptica RB50]	Bordetella bronchiseptica RB50	2	2.1677	0.354506	1.51356
2.12	2.12	39.09	gi|33601912	aldehyde dehydrogenase [Bordetella bronchiseptica RB50]	Bordetella bronchiseptica RB50	3	2.1677	0.294264	2.0893
13.22	13.22	95.98	gi|33603335	carboxylesterase [Bordetella bronchiseptica RB50]	Bordetella bronchiseptica RB50	11	2.14783	0.887077	1.61436
11.64	11.64	69.51	gi|33599142	lipopolysaccharide biosynthesis protein [Bordetella bronchiseptica RB50]	Bordetella bronchiseptica RB50	7	2.14783	0.207542	1.49969
4.01	4.01	57.46	gi|33602217	hypothetical protein BB3241 [Bordetella bronchiseptica RB50]	Bordetella bronchiseptica RB50	3	2.14783	0.357432	1.27057
2	2	39.29	gi|33600072	putative thiolase [Bordetella bronchiseptica RB50]	Bordetella bronchiseptica RB50	2	2.14783	0.443734	1.39316
19.94	19.94	79.8	gi|33603448	D-3-phosphoglycerate dehydrogenase [Bordetella bronchiseptica RB50]	Bordetella bronchiseptica RB50	16	2.12814	0.0799971	1.28233
8.1	8.1	77.29	gi|33601277	short chain dehydrogenase [Bordetella bronchiseptica RB50]	Bordetella bronchiseptica RB50	5	2.12814	0.353547	1.65959
6.07	6.07	81.88	gi|59799145	RecName: Full=Transcriptional repressor nrdR	BORBR	3	2.12814	0.251259	1.69044
4	4	67.19	gi|33601265	hypothetical protein BB2282 [Bordetella bronchiseptica RB50]	Bordetella bronchiseptica RB50	4	2.12814	0.50414	1.44544
7.41	7.41	68.75	gi|44888308	RecName: Full=Phosphate acyltransferase; AltName: Full=Acyl-ACP phosphotransacylase; AltName: Full=Acyl-[acyl-carrier-protein]--phosphate acyltransferase; AltName: Full=Phosphate-acyl-ACP acyltransferase	BORBR	4	2.0893	0.607185	1.47231
9.2	9.2	73.2	gi|33598379	hypothetical protein BPP3870 [Bordetella parapertussis 12822]	Bordetella parapertussis 12822	5	2.07014	0.0869598	1.78649
4.08	4.08	49.03	gi|33600995	putative biopolymer transport protein [Bordetella bronchiseptica RB50]	Bordetella bronchiseptica RB50	3	2.07014	0.38087	1.47231
14.78	14.78	69.4	gi|41017022	RecName: Full=GTP-binding protein engA	BORBR	9	2.05116	0.0107135	1.49969
8.88	8.88	48.24	gi|33594352	cell division protein [Bordetella pertussis Tohama I]	Bordetella pertussis Tohama I	7	2.05116	0.0370877	1.40605
35.02	35.02	82.88	gi|158429619	Chain C, Crystal Structure Of The Bordetella Bronchiseptica Enzyme Wbmh In Complex With Nad+		33	2.03236	0.00180372	1.45881
17.75	17.75	55.32	gi|46395753	RecName: Full=ATP phosphoribosyltransferase regulatory subunit	BORBR	10	2.03236	0.0215217	1.45881
15	15	54.53	gi|54041691	RecName: Full=Inner membrane protein oxaA	BORPE	9	2.03236	0.246852	1.38038
5.12	5.12	94.44	gi|47117482	RecName: Full=UPF0133 protein BP1550	BORPE	3	2.03236	0.140457	1.55597
5.82	5.82	90.7	gi|39931859	RecName: Full=50S ribosomal protein L27	BORBR	3	2.01372	0.102297	1.95885
3.4	3.4	48.3	gi|33601253	autotransporter [Bordetella bronchiseptica RB50]	Bordetella bronchiseptica RB50	3	2.01372	0.320886	2.10863
45.87	45.88	90.76	gi|33601983	peptidyl-prolyl cis-trans isomerase D [Bordetella bronchiseptica RB50]	Bordetella bronchiseptica RB50	28	1.99526	0.0560125	1.45881
30.83	30.85	79.9	gi|33602203	DNA topoisomerase IV subunit A [Bordetella bronchiseptica RB50]	Bordetella bronchiseptica RB50	18	1.99526	0.00103342	1.33045
2.22	2.22	43.96	gi|33596841	hypothetical protein BPP2233 [Bordetella parapertussis 12822]	Bordetella parapertussis 12822	2	1.99526	0.323034	2.0893
13.59	13.59	68.22	gi|33591927	octaprenyl-diphosphate synthase [Bordetella pertussis Tohama I]	Bordetella pertussis Tohama I	8	1.95885	0.0107919	1.49969
4.04	4.04	80.43	gi|33601123	hypothetical protein BB2140 [Bordetella bronchiseptica RB50]	Bordetella bronchiseptica RB50	2	1.95885	0.214757	1.55597
2	2	62.96	gi|33597169	putative ABC transport protein, ATP-binding component [Bordetella parapertussis 12822]	Bordetella parapertussis 12822	1	1.95885	0.336181	4.16869
2	2	60.84	gi|33592684	coproporphyrinogen III oxidase [Bordetella pertussis Tohama I]	Bordetella pertussis Tohama I	2	1.94089	0.576496	1.5417
12	12	76.43	gi|33592901	hypothetical protein BP1843 [Bordetella pertussis Tohama I]	Bordetella pertussis Tohama I	8	1.92309	0.267129	1.61436
8.1	8.1	84.78	gi|33600493	putative amidase [Bordetella bronchiseptica RB50]	Bordetella bronchiseptica RB50	5	1.92309	0.142154	1.61436
11.37	11.37	64.52	gi|33599851	hypothetical protein BB0862 [Bordetella bronchiseptica RB50]	Bordetella bronchiseptica RB50	6	1.90546	0.467846	1.65959
4	4	72.05	gi|33592158	putative acetyltransferase [Bordetella pertussis Tohama I]	Bordetella pertussis Tohama I	2	1.88799	0.452645	2.0893
3.82	3.82	54.61	gi|33603210	putative TolR-like translocation protein [Bordetella bronchiseptica RB50]	Bordetella bronchiseptica RB50	2	1.88799	0.562592	1.83654
2	2	61.52	gi|33600473	branched chain amino-acid ABC transporter substrate-binding protein [Bordetella bronchiseptica RB50]	Bordetella bronchiseptica RB50	1	1.88799	0.348702	2.10863
2	2	50.58	gi|33600073	putative enoyl-CoA hydratase/isomerase [Bordetella bronchiseptica RB50]	Bordetella bronchiseptica RB50	1	1.88799	0.350061	2.10863
20.6	20.6	72.78	gi|39930857	RecName: Full=D-alanine--D-alanine ligase; AltName: Full=D-Ala-D-Ala ligase; AltName: Full=D-alanylalanine synthetase	BORPA	12	1.87068	0.14142	1.39316
36.46	36.46	88.96	gi|33602143	putative inner membrane-anchored protein [Bordetella bronchiseptica RB50]	Bordetella bronchiseptica RB50	29	1.85353	0.0193856	1.40605
11.94	11.94	61.3	gi|33603182	putative ABC transporter ATP-binding protein [Bordetella bronchiseptica RB50]	Bordetella bronchiseptica RB50	8	1.85353	0.17744	1.52757
2	2	80.18	gi|33603666	TetR family transcriptional regulator [Bordetella bronchiseptica RB50]	Bordetella bronchiseptica RB50	1	1.85353	0.35577	2.0893
131.67	131.67	88.18	gi|33602086	autotransporter [Bordetella bronchiseptica RB50]	Bordetella bronchiseptica RB50	146	1.83654	0.000750855	1.0666
11.28	11.28	57.82	gi|33593647	putative oxidoreductase [Bordetella pertussis Tohama I]	Bordetella pertussis Tohama I	9	1.83654	0.0911815	1.44544
2.95	2.95	89.89	gi|33601137	phosphocarrier protein HPr [Bordetella bronchiseptica RB50]	Bordetella bronchiseptica RB50	4	1.83654	0.358247	2.0893
2	2	50.5	gi|33602130	TetR family transcriptional regulator [Bordetella bronchiseptica RB50]	Bordetella bronchiseptica RB50	1	1.83654	0.35826	2.0893
6.55	6.55	47.73	gi|33599090	putative dehydrogenase [Bordetella bronchiseptica RB50]	Bordetella bronchiseptica RB50	4	1.8197	0.0475126	1.65959
23.18	23.18	85.83	gi|81580344	RecName: Full=50S ribosomal protein L7/L12	BORBR	21	1.8197	0.0616239	1.33045
22.03	22.04	82.35	gi|33602654	succinate dehydrogenase iron-sulfur subunit [Bordetella bronchiseptica RB50]	Bordetella bronchiseptica RB50	15	1.8197	0.479425	1.27057
48.17	48.17	71.7	gi|33601016	putative autotransporter [Bordetella bronchiseptica RB50]	Bordetella bronchiseptica RB50	59	1.80302	0.00211921	1.1272
9.57	9.57	76.35	gi|39932517	RecName: Full=3-demethylubiquinone-9 3-methyltransferase; AltName: Full=3,4-dihydroxy-5-hexaprenylbenzoate methyltransferase; Short=DHHB methyltransferase	BORBR	6	1.80302	0.399696	1.6293
6.55	6.55	43.74	gi|33599947	putative NADH dehydrogenase [Bordetella bronchiseptica RB50]	Bordetella bronchiseptica RB50	5	1.80302	0.425748	1.61436
6.48	6.56	73.33	gi|5777382	Hu-beta [Bordetella bronchiseptica]	Bordetella bronchiseptica	5	1.80302	0.181578	1.41906
3.07	3.07	76.03	gi|33599667	aldehyde dehydrogenase [Bordetella bronchiseptica RB50]	Bordetella bronchiseptica RB50	5	1.78649	0.249332	2.0893
2	2	43.67	gi|33603942	transcription regulator AsnC [Bordetella bronchiseptica RB50]	Bordetella bronchiseptica RB50	1	1.78649	0.476135	1.65959
2	2	37.8	gi|33601441	short chain dehydrogenase [Bordetella bronchiseptica RB50]	Bordetella bronchiseptica RB50	1	1.78649	0.371123	2.0893
15.46	15.46	68.02	gi|33599869	putative asparagine synthase [Bordetella bronchiseptica RB50]	Bordetella bronchiseptica RB50	9	1.77011	0.0316082	1.35519
20.54	20.54	77.56	gi|33598848	biotin carboxylase subunit of acetyl-CoA carboxylase [Bordetella parapertussis 12822]	Bordetella parapertussis 12822	13	1.77011	0.0852945	1.34276
12.87	12.87	52.33	gi|33603150	long-chain-fatty-acid--CoA ligase [Bordetella bronchiseptica RB50]	Bordetella bronchiseptica RB50	7	1.77011	0.289912	1.52757
7.54	7.54	54.87	gi|33600164	hypothetical protein BB1178 [Bordetella bronchiseptica RB50]	Bordetella bronchiseptica RB50	5	1.77011	0.126927	1.92309
29.74	29.75	65.35	gi|33592030	transcription-repair coupling factor [Bordetella pertussis Tohama I]	Bordetella pertussis Tohama I	16	1.75388	0.00287245	1.35519
19.15	19.15	87.57	gi|33599002	transcription antitermination protein NusG [Bordetella bronchiseptica RB50]	Bordetella bronchiseptica RB50	20	1.75388	0.0193928	1.18032
8.68	8.69	84.88	gi|33598396	hypothetical protein BPP3887 [Bordetella parapertussis 12822]	Bordetella parapertussis 12822	6	1.75388	0.463717	1.52757
4.16	4.16	83.51	gi|33595826	hypothetical protein BPP1152 [Bordetella parapertussis 12822]	Bordetella parapertussis 12822	4	1.75388	0.301225	1.21339
2	2	46.99	gi|33594424	putative acetyltransferase [Bordetella pertussis Tohama I]	Bordetella pertussis Tohama I	1	1.75388	0.381833	2.0893
5.85	5.85	60.68	gi|48428023	RecName: Full=Glycerol-3-phosphate dehydrogenase [NAD(P)+]; AltName: Full=NAD(P)H-dependent glycerol-3-phosphate dehydrogenase	BORBR	4	1.7378	0.304802	2.0893
2.01	2.01	57.93	gi|33601004	ATP-dependent Clp protease ATP-binding [Bordetella bronchiseptica RB50]	Bordetella bronchiseptica RB50	2	1.7378	0.387684	2.0893
31.18	31.18	82.95	gi|33597404	hypothetical protein BPP2847 [Bordetella parapertussis 12822]	Bordetella parapertussis 12822	33	1.72187	0.0740097	1.33045
40.76	40.76	91.47	gi|33603954	L-lactate dehydrogenase [Bordetella bronchiseptica RB50]	Bordetella bronchiseptica RB50	28	1.72187	0.00088681	1.14815
23.74	23.74	94.23	gi|62287318	RecName: Full=30S ribosomal protein S7	BORBR	21	1.72187	0.846763	1.28233
18.82	18.82	66.39	gi|33594042	translation-associated GTPase [Bordetella pertussis Tohama I]	Bordetella pertussis Tohama I	13	1.72187	0.128071	1.41906
3.63	3.63	55.48	gi|33594463	putative outer membrane protein [Bordetella pertussis Tohama I]	Bordetella pertussis Tohama I	2	1.72187	0.390538	2.0893
3.51	3.53	40.94	gi|33601164	N5-glutamine S-adenosyl-L-methionine-dependent methyltransferase [Bordetella bronchiseptica RB50]	Bordetella bronchiseptica RB50	2	1.72187	0.345916	2.0893
2	2	23.34	gi|33601784	cytochrome C-type biogenesis protein [Bordetella bronchiseptica RB50]	Bordetella bronchiseptica RB50	1	1.72187	0.392937	2.10863
12.44	12.44	89.02	gi|39931250	RecName: Full=Translation initiation factor IF-3	BORBR	10	1.70608	0.031705	1.30617
13.52	13.52	81.97	gi|33600287	hypothetical protein BB1301 [Bordetella bronchiseptica RB50]	Bordetella bronchiseptica RB50	12	1.70608	0.430396	1.23595
2.03	2.03	68.81	gi|33598617	putative oligopeptide transport ATP-binding protein [Bordetella parapertussis 12822]	Bordetella parapertussis 12822	2	1.70608	0.335088	1.38038
17.04	17.04	70.78	gi|47115724	RecName: Full=HPr kinase/phosphorylase; Short=HPrK/P; AltName: Full=HPr(Ser) kinase/phosphorylase	BORBR	13	1.69044	0.15101	1.40605
16.35	16.35	74.7	gi|33593808	putative alcohol dehydrogenase [Bordetella pertussis Tohama I]	Bordetella pertussis Tohama I	12	1.69044	0.216706	1.51356
11.75	11.75	68.88	gi|33592029	phosphoserine phosphatase [Bordetella pertussis Tohama I]	Bordetella pertussis Tohama I	6	1.69044	0.225237	1.48594
8	8	68.52	gi|33594068	putative glycosyltranferase [Bordetella pertussis Tohama I]	Bordetella pertussis Tohama I	4	1.69044	0.418206	1.61436
7.16	7.16	51.59	gi|46576964	RecName: Full=S-adenosylmethionine:tRNA ribosyltransferase-isomerase; AltName: Full=Queuosine biosynthesis protein queA	BORBR	5	1.69044	0.520162	1.44544
2.01	2.01	53.96	gi|33600110	enoyl-CoA hydratase [Bordetella bronchiseptica RB50]	Bordetella bronchiseptica RB50	1	1.69044	0.682483	3.87258
2.01	2.01	31.1	gi|33601085	homoserine kinase [Bordetella bronchiseptica RB50]	Bordetella bronchiseptica RB50	1	1.69044	0.087294	1.39316
35.78	35.78	94.57	gi|33603185	hypothetical protein BB4210 [Bordetella bronchiseptica RB50]	Bordetella bronchiseptica RB50	29	1.67494	0.00957745	1.07647
7.55	7.55	68.12	gi|81580061	RecName: Full=Peptide chain release factor 2; Short=RF-2	BORBR	5	1.65959	0.063844	1.45881
19.48	19.49	38.2	gi|33602323	putative efflux system transmembrane protein [Bordetella bronchiseptica RB50]	Bordetella bronchiseptica RB50	14	1.64437	0.00459822	1.40605
6.66	6.66	56.27	gi|33600766	hypothetical protein BB1781 [Bordetella bronchiseptica RB50]	Bordetella bronchiseptica RB50	5	1.64437	0.585301	1.48594
10.8	10.8	85.45	gi|61217016	RecName: Full=Uracil phosphoribosyltransferase; AltName: Full=UMP pyrophosphorylase; AltName: Full=UPRTase	BORPE	10	1.6293	0.341835	1.31826
3.11	3.11	57.86	gi|51316378	RecName: Full=4-diphosphocytidyl-2-C-methyl-D-erythritol kinase; Short=CMK; AltName: Full=4-(cytidine-5'-diphospho)-2-C-methyl-D-erythritol kinase	BORBR	2	1.6293	0.301906	1.38038
11.69	11.69	76.89	gi|33602150	hypothetical protein BB3174 [Bordetella bronchiseptica RB50]	Bordetella bronchiseptica RB50	8	1.61436	0.872569	1.39316
10.5	10.5	71.18	gi|33603214	putative periplasmic protein [Bordetella bronchiseptica RB50]	Bordetella bronchiseptica RB50	16	1.61436	0.416454	1.2942
8.52	8.52	68.82	gi|33594892	hypothetical protein BPP0174 [Bordetella parapertussis 12822]	Bordetella parapertussis 12822	8	1.61436	0.165072	1.44544
4.44	4.44	51.58	gi|33600620	putative type III secretion protein [Bordetella bronchiseptica RB50]	Bordetella bronchiseptica RB50	5	1.61436	0.365052	1.40605
7.74	7.74	82.5	gi|73621567	RecName: Full=50S ribosomal protein L18	BORPE	5	1.59956	0.581121	1.41906
7.52	7.59	67.38	gi|33602767	aminotransferase [Bordetella bronchiseptica RB50]	Bordetella bronchiseptica RB50	5	1.59956	0.285718	1.57036
3.15	3.15	56.91	gi|33602404	phenylacetic acid degradation NADH oxidoreductase [Bordetella bronchiseptica RB50]	Bordetella bronchiseptica RB50	2	1.59956	0.460059	4.05509
2.01	2.01	89.45	gi|39931245	RecName: Full=Formamidopyrimidine-DNA glycosylase; Short=Fapy-DNA glycosylase; AltName: Full=DNA-(apurinic or apyrimidinic site) lyase mutM; Short=AP lyase mutM	BORPA	1	1.59956	0.435066	2.0893
14.21	16.7	81.55	gi|33596371	putative periplasmic substrate-binding protein [Bordetella parapertussis 12822]	Bordetella parapertussis 12822	11	1.58489	0.0318276	1.35519
7.15	7.15	48.6	gi|33602885	putative cell division protein [Bordetella bronchiseptica RB50]	Bordetella bronchiseptica RB50	5	1.58489	0.0939864	1.18032
4.66	4.66	58.86	gi|33600983	dihydroxy-acid dehydratase [Bordetella bronchiseptica RB50]	Bordetella bronchiseptica RB50	3	1.58489	0.576678	2.05116
2	2	37.97	gi|33603358	acyl carrier protein [Bordetella bronchiseptica RB50]	Bordetella bronchiseptica RB50	1	1.58489	0.47929	1.27057
18.34	18.34	74.68	gi|67460929	RecName: Full=Chaperone protein hscA homolog	BORPE	12	1.57036	0.134655	1.45881
2.13	2.13	73.2	gi|33602883	recombination factor protein RarA [Bordetella bronchiseptica RB50]	Bordetella bronchiseptica RB50	2	1.57036	0.403715	2.0893
2	2	79.37	gi|33602830	hypothetical protein BB3855 [Bordetella bronchiseptica RB50]	Bordetella bronchiseptica RB50	2	1.57036	0.450008	2.10863
78.73	78.73	73.7	gi|33601515	pyruvate dehydrogenase subunit E1 [Bordetella bronchiseptica RB50]	Bordetella bronchiseptica RB50	55	1.55597	8.64799e-06	1.11686
16.09	16.09	90.45	gi|33568499	30s ribosomal protein s6 [Bordetella bronchiseptica RB50]	Bordetella bronchiseptica RB50	14	1.55597	0.410285	1.41906
6	6	90.28	gi|44888047	RecName: Full=Translation initiation factor IF-1 1	BORBR	4	1.55597	0.272086	1.47231
6	6	86.4	gi|33597981	hypothetical protein BPP3464 [Bordetella parapertussis 12822]	Bordetella parapertussis 12822	4	1.55597	0.514011	1.39316
38.7	38.7	90.98	gi|33600168	aromatic amino acid aminotransferase [Bordetella bronchiseptica RB50]	Bordetella bronchiseptica RB50	42	1.5417	0.100126	1.23595
31.57	31.57	96.79	gi|46396103	RecName: Full=Adenylate kinase; Short=AK; AltName: Full=ATP-AMP transphosphorylase	BORBR	21	1.5417	0.10531	1.30617
59.44	59.45	85.5	gi|33603921	acetyl-CoA acetyltransferase [Bordetella bronchiseptica RB50]	Bordetella bronchiseptica RB50	95	1.5417	0.00795316	1.15878
18.52	18.52	64.99	gi|33603006	putative excinuclease ABC subunit [Bordetella bronchiseptica RB50]	Bordetella bronchiseptica RB50	13	1.5417	0.210822	1.45881
12.01	12.01	49.66	gi|33598743	putative ABC transporter, ATP-binding protein [Bordetella parapertussis 12822]	Bordetella parapertussis 12822	6	1.5417	0.496935	1.40605
4.37	4.37	93.67	gi|33602974	DNA-binding protein [Bordetella bronchiseptica RB50]	Bordetella bronchiseptica RB50	4	1.5417	0.52578	1.43219
4	4	63.93	gi|33600165	hypothetical protein BB1179 [Bordetella bronchiseptica RB50]	Bordetella bronchiseptica RB50	2	1.5417	0.417941	1.38038
15.68	15.68	66.93	gi|33603073	glycerate kinase [Bordetella bronchiseptica RB50]	Bordetella bronchiseptica RB50	10	1.52757	0.149715	1.2942
6.83	6.84	61.98	gi|33592428	putative arsenate reductase [Bordetella pertussis Tohama I]	Bordetella pertussis Tohama I	5	1.52757	0.577119	1.21339
6.76	6.76	72.38	gi|33595212	prolyl iminopeptidase [Bordetella parapertussis 12822]	Bordetella parapertussis 12822	6	1.52757	0.321039	1.30617
6.01	9.25	81.36	gi|33603422	putative ABC transporter periplasmic amino acid-binding protein [Bordetella bronchiseptica RB50]	Bordetella bronchiseptica RB50	7	1.52757	0.375742	1.18032
5.65	5.65	74.18	gi|33598499	phosphate regulon transcriptional regulatory protein [Bordetella parapertussis 12822]	Bordetella parapertussis 12822	4	1.52757	0.193657	1.57036
2.7	2.7	67.12	gi|44888187	RecName: Full=DNA mismatch repair protein mutS	BORBR	4	1.52757	0.468761	2.10863
2	4	59.67	gi|33599831	putative iron sulfur binding protein [Bordetella bronchiseptica RB50]	Bordetella bronchiseptica RB50	2	1.52757	0.742699	1.78649
47.22	47.22	83.36	gi|81431262	RecName: Full=Threonyl-tRNA synthetase; AltName: Full=Threonine--tRNA ligase; Short=ThrRS	BORBR	28	1.51356	0.0899335	1.25892
2	2	25.98	gi|33600956	hypothetical protein BB1971 [Bordetella bronchiseptica RB50]	Bordetella bronchiseptica RB50	1	1.51356	0.808551	2.63027
40.37	40.37	82.9	gi|161609261	acyl-CoA dehydrogenase [Bordetella bronchiseptica RB50]	Bordetella bronchiseptica RB50	22	1.49969	0.0718776	1.24738
16.22	16.22	72.44	gi|33602001	thioredoxin 2 [Bordetella bronchiseptica RB50]	Bordetella bronchiseptica RB50	18	1.49969	0.263917	1.19124
14.51	14.51	65.69	gi|33601143	putative extracellular solute-binding protein [Bordetella bronchiseptica RB50]	Bordetella bronchiseptica RB50	11	1.49969	0.210151	1.38038
10.88	10.88	90.95	gi|33599525	hypothetical protein BB0535 [Bordetella bronchiseptica RB50]	Bordetella bronchiseptica RB50	7	1.49969	0.616159	1.80302
6.89	6.89	80.77	gi|33603258	hypothetical protein BB4283 [Bordetella bronchiseptica RB50]	Bordetella bronchiseptica RB50	4	1.49969	0.244999	1.36773
4	4	86.25	gi|33602911	hypothetical protein BB3937 [Bordetella bronchiseptica RB50]	Bordetella bronchiseptica RB50	3	1.49969	0.798625	1.36773
11.74	11.76	71.97	gi|33600330	hydrolase [Bordetella bronchiseptica RB50]	Bordetella bronchiseptica RB50	8	1.48594	0.216867	1.30617
8.98	8.99	83.1	gi|33603376	dihydroorotase [Bordetella bronchiseptica RB50]	Bordetella bronchiseptica RB50	6	1.48594	0.364513	1.40605
4.05	4.05	90	gi|33602358	hypothetical protein BB3384 [Bordetella bronchiseptica RB50]	Bordetella bronchiseptica RB50	2	1.48594	0.70338	1.40605
2	2	48.8	gi|33600548	aldehyde dehydrogenase [Bordetella bronchiseptica RB50]	Bordetella bronchiseptica RB50	1	1.48594	0.486586	1.38038
2	2	45.58	gi|33592874	putative pyridoxal phosphate biosynthetic protein [Bordetella pertussis Tohama I]	Bordetella pertussis Tohama I	2	1.48594	0.487895	2.0893
6.01	6.01	87.38	gi|81714432	RecName: Full=50S ribosomal protein L21	BORBR	5	1.47231	0.67209	1.40605
2	2	56.09	gi|33603316	hypothetical protein BB4342 [Bordetella bronchiseptica RB50]	Bordetella bronchiseptica RB50	1	1.47231	0.457314	2.0893
2.05	2.05	70.85	gi|33603090	transcriptional regulator [Bordetella bronchiseptica RB50]	Bordetella bronchiseptica RB50	2	1.45881	0.507456	2.0893
35.87	36.62	79.51	gi|33601885	leu/Ile/val-binding protein precursor [Bordetella bronchiseptica RB50]	Bordetella bronchiseptica RB50	41	1.44544	0.0893628	1.25892
37.19	37.19	87.5	gi|33601112	hypothetical protein BB2129 [Bordetella bronchiseptica RB50]	Bordetella bronchiseptica RB50	45	1.44544	0.00642027	1.21339
24.55	24.55	73.56	gi|33597066	aminotransferase [Bordetella parapertussis 12822]	Bordetella parapertussis 12822	16	1.44544	0.126905	1.21339
19.03	19.04	96.55	gi|33595992	hypothetical protein BPP1332 [Bordetella parapertussis 12822]	Bordetella parapertussis 12822	23	1.44544	0.111709	1.1272
12.95	13.05	89.44	gi|33602433	cysteine synthase B [Bordetella bronchiseptica RB50]	Bordetella bronchiseptica RB50	10	1.44544	0.162318	1.2942
2.39	2.39	39.6	gi|33603142	hypothetical protein BB4167 [Bordetella bronchiseptica RB50]	Bordetella bronchiseptica RB50	4	1.44544	0.44859	1.45881
15.11	15.11	65.3	gi|33600787	serine acetyltransferase [Bordetella bronchiseptica RB50]	Bordetella bronchiseptica RB50	9	1.43219	0.18069	1.22462
10.07	10.08	87.31	gi|33603368	hypothetical protein BB4394 [Bordetella bronchiseptica RB50]	Bordetella bronchiseptica RB50	6	1.43219	0.319251	1.38038
8.25	8.25	83.29	gi|33598712	putative glycosyl transferase [Bordetella parapertussis 12822]	Bordetella parapertussis 12822	4	1.43219	0.977569	1.41906
4.21	4.21	98.6	gi|33597756	GntR family transcriptional regulator [Bordetella parapertussis 12822]	Bordetella parapertussis 12822	4	1.43219	0.194974	1.39316
3.4	3.4	62.9	gi|33601928	nitrogen regulation protein NR(I) [Bordetella bronchiseptica RB50]	Bordetella bronchiseptica RB50	2	1.43219	0.497339	2.10863
11.11	11.11	80.98	gi|33602861	acetolactate synthase 3 regulatory subunit [Bordetella bronchiseptica RB50]	Bordetella bronchiseptica RB50	9	1.41906	0.0672152	1.19124
9.94	9.94	68.06	gi|33602437	hypothetical protein BB3464 [Bordetella bronchiseptica RB50]	Bordetella bronchiseptica RB50	7	1.41906	0.178387	1.39316
6.06	6.06	70.97	gi|81836755	RecName: Full=Ribonuclease H; Short=RNase H	BORBR	3	1.41906	0.663413	1.61436
5.32	5.32	51	gi|33594031	putative gamma-glutamyltranspeptidase [Bordetella pertussis Tohama I]	Bordetella pertussis Tohama I	4	1.41906	0.52858	2.10863
3.64	3.64	44.95	gi|33602843	hypothetical protein BB3868 [Bordetella bronchiseptica RB50]	Bordetella bronchiseptica RB50	2	1.41906	0.598894	2.14783
2.01	2.01	45.63	gi|33599735	putative lipase [Bordetella bronchiseptica RB50]	Bordetella bronchiseptica RB50	2	1.41906	0.502849	1.38038
68.68	68.7	86.84	gi|41018190	RecName: Full=Alanyl-tRNA synthetase; AltName: Full=Alanine--tRNA ligase; Short=AlaRS	BORBR	46	1.40605	0.122397	1.20226
41.53	41.54	74.85	gi|50400441	RecName: Full=Ketol-acid reductoisomerase; AltName: Full=Acetohydroxy-acid isomeroreductase; AltName: Full=Alpha-keto-beta-hydroxylacil reductoisomerase	BORBR	41	1.40605	0.239541	1.19124
32.59	32.6	91.44	gi|81430199	RecName: Full=Tyrosyl-tRNA synthetase; AltName: Full=Tyrosine--tRNA ligase; Short=TyrRS	BORBR	19	1.40605	0.177335	1.21339
3.32	3.32	54.3	gi|33599063	penicillin-binding protein 1A [Bordetella bronchiseptica RB50]	Bordetella bronchiseptica RB50	2	1.40605	0.48385	17.8649
2	2	77.33	gi|33600459	putative DNA-binding protein [Bordetella bronchiseptica RB50]	Bordetella bronchiseptica RB50	1	1.40605	0.516536	1.55597
8.01	8.04	56.82	gi|39931041	RecName: Full=Peptide deformylase 2; Short=PDF 2; AltName: Full=Polypeptide deformylase 2	BORBR	8	1.39316	0.203858	1.28233
8	8	68.58	gi|33600545	putative lipoprotein [Bordetella bronchiseptica RB50]	Bordetella bronchiseptica RB50	5	1.39316	0.725224	1.41906
2.1	2.1	64.13	gi|81579660	RecName: Full=tRNA 2-selenouridine synthase; AltName: Full=Selenophosphate-dependent tRNA 2-selenouridine synthase	BORBR	2	1.39316	0.850384	1.2942
2	2	74.79	gi|33600108	two-component system sensor kinase [Bordetella bronchiseptica RB50]	Bordetella bronchiseptica RB50	1	1.39316	0.796331	1.49969
27.27	27.27	86.77	gi|33602852	zinc-binding dehydrogenase [Bordetella bronchiseptica RB50]	Bordetella bronchiseptica RB50	21	1.38038	0.365416	1.15878
14.83	14.83	96.18	gi|81714456	RecName: Full=50S ribosomal protein L17	BORBR	12	1.38038	0.356629	1.30617
8.24	8.24	61.72	gi|33601105	formate dehydrogenase iron-sulfur subunit [Bordetella bronchiseptica RB50]	Bordetella bronchiseptica RB50	5	1.38038	0.558037	1.25892
2.14	2.14	67.8	gi|33603310	GntR family transcriptional regulator [Bordetella bronchiseptica RB50]	Bordetella bronchiseptica RB50	2	1.38038	0.53692	2.0893
7.64	7.64	63.03	gi|33602552	hypothetical protein BB3577 [Bordetella bronchiseptica RB50]	Bordetella bronchiseptica RB50	4	1.36773	0.432851	1.43219
7.33	7.33	70.97	gi|33603918	MerR family transcriptional regulator [Bordetella bronchiseptica RB50]	Bordetella bronchiseptica RB50	4	1.36773	0.696461	1.78649
4	4	63.78	gi|33599233	hypothetical protein BB0244 [Bordetella bronchiseptica RB50]	Bordetella bronchiseptica RB50	2	1.36773	0.578688	2.0893
2	15.79	66.26	gi|33592307	putative succinylglutamate desuccinylase [Bordetella pertussis Tohama I]	Bordetella pertussis Tohama I	9	1.35519	0.549094	2.10863
17.85	17.85	85.9	gi|33602915	DNA repair protein [Bordetella bronchiseptica RB50]	Bordetella bronchiseptica RB50	12	1.34276	0.0931673	1.39316
10.5	10.51	63.33	gi|33602263	hypothetical protein BB3287 [Bordetella bronchiseptica RB50]	Bordetella bronchiseptica RB50	8	1.34276	0.139929	1.13763
2.15	2.15	62.55	gi|33600373	glutathione S-transferase [Bordetella bronchiseptica RB50]	Bordetella bronchiseptica RB50	2	1.34276	0.225911	1.52757
2	63.02	85.96	gi|33596119	dihydrolipoamide dehydrogenase [Bordetella parapertussis 12822]	Bordetella parapertussis 12822	57	1.34276	0.582596	2.53513
66.83	66.83	88.56	gi|33601888	glycerol-3-phosphate-binding periplasmic protein precursor [Bordetella bronchiseptica RB50]	Bordetella bronchiseptica RB50	75	1.33045	0.00802636	1.18032
41.01	41.02	78.71	gi|46577216	RecName: Full=Seryl-tRNA synthetase; AltName: Full=Serine--tRNA ligase; Short=SerRS; AltName: Full=Seryl-tRNA(Ser/Sec) synthetase	BORBR	26	1.33045	0.0272789	1.20226
17.61	17.61	79.5	gi|33601288	hydrolase [Bordetella bronchiseptica RB50]	Bordetella bronchiseptica RB50	13	1.33045	0.787835	1.2942
6.71	6.71	45.62	gi|33598620	putative peptidase [Bordetella parapertussis 12822]	Bordetella parapertussis 12822	7	1.33045	0.628048	1.27057
3.5	3.5	59.15	gi|81578665	RecName: Full=Tryptophan 2,3-dioxygenase; Short=TDO; AltName: Full=Tryptamin 2,3-dioxygenase; AltName: Full=Tryptophan oxygenase; Short=TO; Short=TRPO; AltName: Full=Tryptophan pyrrolase; AltName: Full=Tryptophanase	BORPE	3	1.33045	0.910638	2.12814
26.97	26.97	77.03	gi|81429889	RecName: Full=NADH-quinone oxidoreductase subunit D; AltName: Full=NADH dehydrogenase I subunit D; AltName: Full=NDH-1 subunit D	BORBR	23	1.31826	0.503509	1.23595
18.1	18.1	81.95	gi|33600857	ATP-binding protein [Bordetella bronchiseptica RB50]	Bordetella bronchiseptica RB50	10	1.31826	0.406287	1.25892
12.16	12.16	63.5	gi|33597787	putative L-asparaginase [Bordetella parapertussis 12822]	Bordetella parapertussis 12822	6	1.31826	0.300811	1.23595
11.74	11.74	74.77	gi|33601007	lipoprotein [Bordetella bronchiseptica RB50]	Bordetella bronchiseptica RB50	7	1.31826	0.409222	1.55597
10.2	10.2	62.94	gi|33594010	putative regulatory protein [Bordetella pertussis Tohama I]	Bordetella pertussis Tohama I	6	1.31826	0.66601	1.31826
8.55	8.55	55.71	gi|33599212	metallo-beta-lactamase superfamily protein [Bordetella bronchiseptica RB50]	Bordetella bronchiseptica RB50	6	1.31826	0.444106	1.40605
4.04	4.04	82.05	gi|33603158	glutamate uptake regulatory protein [Bordetella bronchiseptica RB50]	Bordetella bronchiseptica RB50	2	1.31826	0.684266	1.25892
4	4	42.9	gi|33600859	putative 2-hydroxyacid dehydrogenase [Bordetella bronchiseptica RB50]	Bordetella bronchiseptica RB50	2	1.31826	0.229595	2.0893
48.82	48.82	81.49	gi|41018309	RecName: Full=Phenylalanyl-tRNA synthetase beta chain; AltName: Full=Phenylalanine--tRNA ligase beta chain; Short=PheRS	BORBR	35	1.30617	0.396901	1.19124
26.13	26.13	75.93	gi|38605197	RecName: Full=Phosphoribosylformylglycinamidine cyclo-ligase; AltName: Full=AIR synthase; AltName: Full=AIRS; AltName: Full=Phosphoribosyl-aminoimidazole synthetase	BORBR	20	1.30617	0.170418	1.22462
16.14	16.14	76.77	gi|33600450	polyphosphate kinase [Bordetella bronchiseptica RB50]	Bordetella bronchiseptica RB50	8	1.30617	0.336112	1.21339
4.71	4.71	57.05	gi|33594425	bacteriophage-related DNA polymerase [Bordetella pertussis Tohama I]	Bordetella pertussis Tohama I	3	1.30617	0.16476	1.55597
2.17	2.17	44.83	gi|33600622	putative type III secretion protein [Bordetella bronchiseptica RB50]	Bordetella bronchiseptica RB50	4	1.30617	0.503339	2.0893
21	21	69.07	gi|33603433	thiazole synthase [Bordetella bronchiseptica RB50]	Bordetella bronchiseptica RB50	15	1.2942	0.455991	1.23595
8.01	8.01	71.65	gi|33603602	short chain dehydrogenase [Bordetella bronchiseptica RB50]	Bordetella bronchiseptica RB50	4	1.2942	0.675513	1.57036
5.88	5.88	81.42	gi|61250811	RecName: Full=PKHD-type hydroxylase BPP2533	BORPA	6	1.2942	0.699061	1.28233
3.1	3.1	74.19	gi|39930862	RecName: Full=1-deoxy-D-xylulose 5-phosphate reductoisomerase; Short=DXP reductoisomerase; AltName: Full=1-deoxyxylulose-5-phosphate reductoisomerase; AltName: Full=2-C-methyl-D-erythritol 4-phosphate synthase	BORBR	2	1.2942	0.626404	2.0893
2.01	2.01	55.74	gi|39931836	RecName: Full=UDP-N-acetylglucosamine--N-acetylmuramyl-(pentapeptide) pyrophosphoryl-undecaprenol N-acetylglucosamine transferase; AltName: Full=Undecaprenyl-PP-MurNAc-pentapeptide-UDPGlcNAc GlcNAc transferase	BORPA	1	1.2942	0.619656	2.0893
35.44	35.44	89.47	gi|81836788	RecName: Full=Thiol:disulfide interchange protein dsbA; Flags: Precursor	BORBR	33	1.28233	0.216783	1.07647
10.62	10.62	68.01	gi|33603344	hypothetical protein BB4370 [Bordetella bronchiseptica RB50]	Bordetella bronchiseptica RB50	6	1.28233	0.473222	1.44544
8.22	8.22	37.12	gi|33603202	hypothetical protein BB4227 [Bordetella bronchiseptica RB50]	Bordetella bronchiseptica RB50	5	1.28233	0.489882	1.13763
5.93	5.93	61.19	gi|33602964	hypothetical protein BB3990 [Bordetella bronchiseptica RB50]	Bordetella bronchiseptica RB50	3	1.28233	0.393066	1.44544
4.01	4.01	67.95	gi|33603488	putative tetrapyrrole methylase [Bordetella bronchiseptica RB50]	Bordetella bronchiseptica RB50	3	1.28233	0.437636	1.49969
2.6	2.6	57.94	gi|33602365	heptosyltransferase II [Bordetella bronchiseptica RB50]	Bordetella bronchiseptica RB50	3	1.28233	0.976272	2.1677
2	2	60.98	gi|33596930	putative isochorismatase [Bordetella parapertussis 12822]	Bordetella parapertussis 12822	1	1.28233	0.490775	2.10863
2	2	12.39	gi|33603844	cytochrome B [Bordetella bronchiseptica RB50]	Bordetella bronchiseptica RB50	1	1.28233	0.572757	2.0893
2	2	34.51	gi|33601264	ferredoxin, 2Fe-2S [Bordetella bronchiseptica RB50]	Bordetella bronchiseptica RB50	1	1.28233	0.597855	1.34276
39.73	39.73	79.96	gi|33596209	glutamate dehydrogenase [Bordetella parapertussis 12822]	Bordetella parapertussis 12822	42	1.27057	0.119817	1.1695
63.08	63.08	76.41	gi|81580329	RecName: Full=Malate synthase G	BORBR	63	1.27057	0.0409822	1.08643
12.1	12.1	91.72	gi|61212741	RecName: Full=Phosphopantetheine adenylyltransferase; AltName: Full=Dephospho-CoA pyrophosphorylase; AltName: Full=Pantetheine-phosphate adenylyltransferase; Short=PPAT	BORBR	9	1.27057	0.102279	1.28233
3.68	3.68	68.57	gi|33602106	hypothetical protein BB3130 [Bordetella bronchiseptica RB50]	Bordetella bronchiseptica RB50	3	1.27057	0.511595	1.31826
2	2	49.42	gi|33598341	hypothetical protein BPP3832 [Bordetella parapertussis 12822]	Bordetella parapertussis 12822	1	1.27057	0.641539	6.48634
2	2	52.98	gi|33602712	hypothetical protein BB3737 [Bordetella bronchiseptica RB50]	Bordetella bronchiseptica RB50	1	1.27057	0.643777	1.38038
2	2	34.87	gi|33600467	hypothetical protein BB1482 [Bordetella bronchiseptica RB50]	Bordetella bronchiseptica RB50	1	1.27057	0.636473	2.0893
20.62	20.62	76.76	gi|33603418	hypothetical protein BB4444 [Bordetella bronchiseptica RB50]	Bordetella bronchiseptica RB50	15	1.25892	0.934195	1.25892
14.14	14.14	95.45	gi|33600908	hypothetical protein BB1923 [Bordetella bronchiseptica RB50]	Bordetella bronchiseptica RB50	9	1.25892	0.186661	1.24738
9.71	9.71	98.02	gi|33601019	hypothetical protein BB2036 [Bordetella bronchiseptica RB50]	Bordetella bronchiseptica RB50	6	1.25892	0.236432	2.18776
6.9	6.9	55.5	gi|41016781	RecName: Full=Adenine phosphoribosyltransferase; Short=APRT	BORBR	4	1.25892	0.873314	1.70608
5.57	5.57	53.88	gi|33598894	putative hydrolase [Bordetella parapertussis 12822]	Bordetella parapertussis 12822	4	1.25892	0.483976	1.41906
3.32	3.32	24.08	gi|33603353	putative integral membrane protein [Bordetella bronchiseptica RB50]	Bordetella bronchiseptica RB50	2	1.25892	0.625574	1.83654
2.01	2.01	58.5	gi|33575673	ATP-dependent Clp protease ATP-binding subunit [Bordetella bronchiseptica RB50]	Bordetella bronchiseptica RB50	1	1.25892	0.440773	1.38038
32.02	32.08	74.6	gi|33595502	hypothetical protein BPP0814 [Bordetella parapertussis 12822]	Bordetella parapertussis 12822	21	1.24738	0.291787	1.20226
80.26	80.26	83.58	gi|33596832	putative outer protein B [Bordetella parapertussis 12822]	Bordetella parapertussis 12822	87	1.24738	5.07347e-05	1.00925
16.68	16.68	66.67	gi|33603841	hypothetical protein BB4868 [Bordetella bronchiseptica RB50]	Bordetella bronchiseptica RB50	11	1.24738	0.404291	1.18032
2.52	2.52	56.67	gi|33597065	hypothetical protein BPP2477 [Bordetella parapertussis 12822]	Bordetella parapertussis 12822	2	1.24738	0.657913	2.0893
2	2	55.02	gi|33596663	single-stranded-DNA-specific exonuclease [Bordetella parapertussis 12822]	Bordetella parapertussis 12822	1	1.24738	0.733024	3.22107
87.85	87.85	94.43	gi|33602655	succinate dehydrogenase flavoprotein subunit [Bordetella bronchiseptica RB50]	Bordetella bronchiseptica RB50	97	1.23595	0.0769387	1.10662
7.42	7.42	90.84	gi|33603068	lactoylglutathione lyase [Bordetella bronchiseptica RB50]	Bordetella bronchiseptica RB50	9	1.23595	0.504467	1.18032
6.63	6.63	69.69	gi|33600501	ABC transporter solute-binding protein [Bordetella bronchiseptica RB50]	Bordetella bronchiseptica RB50	6	1.23595	0.954202	1.49969
4.86	4.92	98.88	gi|81713933	RecName: Full=30S ribosomal protein S15	BORBR	4	1.23595	0.444135	1.35519
4.37	4.37	50	gi|33602270	hypothetical protein BB3295 [Bordetella bronchiseptica RB50]	Bordetella bronchiseptica RB50	5	1.23595	0.44738	1.45881
3.51	3.51	52.93	gi|33591436	hypothetical protein BP0191 [Bordetella pertussis Tohama I]	Bordetella pertussis Tohama I	2	1.23595	0.914882	2.39883
2.75	3.82	61.65	gi|33599192	putative aminohydrolase [Bordetella bronchiseptica RB50]	Bordetella bronchiseptica RB50	3	1.23595	0.726939	1.87068
2	2	31.79	gi|33603424	putative permease protein [Bordetella bronchiseptica RB50]	Bordetella bronchiseptica RB50	1	1.23595	0.726619	3.13329
39.65	39.65	75.88	gi|81431684	RecName: Full=Phosphoglucosamine mutase	BORBR	30	1.22462	0.406792	1.14815
25.78	25.78	67.35	gi|33595913	putative peptidase [Bordetella parapertussis 12822]	Bordetella parapertussis 12822	15	1.22462	0.174695	1.1272
17.94	17.94	84.33	gi|33599158	hypothetical protein BB0167 [Bordetella bronchiseptica RB50]	Bordetella bronchiseptica RB50	12	1.22462	0.835261	1.21339
15.36	15.36	49.68	gi|41016955	RecName: Full=1-deoxy-D-xylulose-5-phosphate synthase; AltName: Full=1-deoxyxylulose-5-phosphate synthase; Short=DXP synthase; Short=DXPS	BORBR	11	1.22462	0.390046	1.22462
12.04	12.04	91.96	gi|33601489	nitrogen regulatory protein [Bordetella bronchiseptica RB50]	Bordetella bronchiseptica RB50	11	1.22462	0.604815	1.18032
5.3	5.3	51.2	gi|33594958	hypothetical protein BPP0242 [Bordetella parapertussis 12822]	Bordetella parapertussis 12822	4	1.22462	0.661941	2.10863
4.43	4.44	82.24	gi|33595998	hypothetical protein BPP1338 [Bordetella parapertussis 12822]	Bordetella parapertussis 12822	7	1.22462	0.652036	1.33045
4	4	63.49	gi|33602374	putative transferase [Bordetella bronchiseptica RB50]	Bordetella bronchiseptica RB50	2	1.22462	0.595046	1.40605
23.8	23.8	73.24	gi|44887943	RecName: Full=Glutamate--cysteine ligase; AltName: Full=Gamma-ECS; Short=GCS; AltName: Full=Gamma-glutamylcysteine synthetase	BORPA	16	1.21339	0.382631	1.27057
17.55	17.55	68.64	gi|33603367	UDP-N-acetylmuramate:L-alanyl-gamma-D-glutamyl- meso-diaminopimelate ligase [Bordetella bronchiseptica RB50]	Bordetella bronchiseptica RB50	11	1.21339	0.419839	1.25892
4.49	4.49	92.65	gi|33599201	5'-methylthioadenosine/S-adenosylhomocysteine nucleosidase [Bordetella bronchiseptica RB50]	Bordetella bronchiseptica RB50	3	1.21339	0.695456	2.0893
8	8	93.69	gi|41688433	RecName: Full=Adenosine deaminase; AltName: Full=Adenosine aminohydrolase	BORBR	5	1.20226	0.0758025	1.47231
2	2	82.88	gi|33595202	hypothetical protein BPP0494 [Bordetella parapertussis 12822]	Bordetella parapertussis 12822	2	1.20226	0.80192	1.87068
2	2	68.69	gi|33600435	phosphoglycerate mutase 2 [Bordetella bronchiseptica RB50]	Bordetella bronchiseptica RB50	1	1.20226	0.54069	1.38038
48.57	48.57	90.27	gi|33597154	beta-ketoadipyl CoA thiolase [Bordetella parapertussis 12822]	Bordetella parapertussis 12822	43	1.19124	0.481816	1.1272
14.06	14.06	53.7	gi|33603063	glycyl-tRNA synthetase subunit alpha [Bordetella bronchiseptica RB50]	Bordetella bronchiseptica RB50	9	1.19124	0.675544	1.25892
6.59	6.59	92	gi|33600443	hypothetical protein BB1458 [Bordetella bronchiseptica RB50]	Bordetella bronchiseptica RB50	5	1.19124	0.634011	1.25892
4.82	4.82	74.81	gi|33602954	hypothetical protein BB3980 [Bordetella bronchiseptica RB50]	Bordetella bronchiseptica RB50	5	1.19124	0.665177	1.83654
4.44	4.44	64.32	gi|33603913	hypothetical protein BB4939 [Bordetella bronchiseptica RB50]	Bordetella bronchiseptica RB50	3	1.19124	0.464707	1.48594
3.37	3.37	53.51	gi|33592006	outer membrane porin protein precursor [Bordetella pertussis Tohama I]	Bordetella pertussis Tohama I	2	1.19124	0.717154	2.0893
2	2	45.96	gi|33597781	putative transport protein [Bordetella parapertussis 12822]	Bordetella parapertussis 12822	1	1.19124	0.478802	7.31139
2	2	76.71	gi|33603128	putative hydrolase [Bordetella bronchiseptica RB50]	Bordetella bronchiseptica RB50	2	1.19124	0.586939	1.38038
2	2	42.41	gi|33592204	hypothetical protein BP1063 [Bordetella pertussis Tohama I]	Bordetella pertussis Tohama I	2	1.19124	0.715009	2.0893
41.82	41.82	68.34	gi|33603430	B12-dependent methionine synthase [Bordetella bronchiseptica RB50]	Bordetella bronchiseptica RB50	27	1.18032	0.0704029	1.20226
32.91	32.91	96.09	gi|33600919	hypothetical protein BB1934 [Bordetella bronchiseptica RB50]	Bordetella bronchiseptica RB50	19	1.18032	0.923933	1.18032
8.48	8.48	70.4	gi|33601887	pyrroline-5-carboxylate reductase [Bordetella bronchiseptica RB50]	Bordetella bronchiseptica RB50	5	1.18032	0.189641	1.31826
6.13	6.2	84.09	gi|33603195	hypothetical protein BB4220 [Bordetella bronchiseptica RB50]	Bordetella bronchiseptica RB50	4	1.18032	0.877464	1.43219
4.68	4.68	67.51	gi|77416537	RecName: Full=Probable nicotinate-nucleotide adenylyltransferase; AltName: Full=Deamido-NAD(+) diphosphorylase; AltName: Full=Deamido-NAD(+) pyrophosphorylase; AltName: Full=Nicotinate mononucleotide adenylyltransferase; Short=NaMN adenylyltransferase	BORPE	3	1.18032	0.762698	1.28233
4.56	4.56	85.23	gi|33602531	putative transcriptional regulator [Bordetella bronchiseptica RB50]	Bordetella bronchiseptica RB50	5	1.18032	0.632524	1.67494
3.66	3.7	88.89	gi|81580340	RecName: Full=50S ribosomal protein L29	BORBR	3	1.18032	0.519739	1.43219
2.84	2.84	100	gi|97503874	RecName: Full=UPF0337 protein BB3586	BORBR	2	1.18032	0.955149	1.55597
2.32	4.52	59.36	gi|33599610	electron transfer flavoprotein beta-subunit [Bordetella bronchiseptica RB50]	Bordetella bronchiseptica RB50	3	1.18032	0.353612	2.0893
85.43	85.43	94.25	gi|6538768	outer protein D [Bordetella bronchiseptica RB50]	Bordetella bronchiseptica RB50	81	1.1695	3.48721e-12	1.00925
16.39	16.39	78.25	gi|33602970	putative Xaa-Pro aminopeptidase [Bordetella bronchiseptica RB50]	Bordetella bronchiseptica RB50	13	1.1695	0.683278	1.20226
5.8	5.8	62.37	gi|33600370	acetate kinase [Bordetella bronchiseptica RB50]	Bordetella bronchiseptica RB50	4	1.1695	0.61075	1.55597
5.64	5.64	57.92	gi|33595995	hypothetical protein BPP1335 [Bordetella parapertussis 12822]	Bordetella parapertussis 12822	5	1.1695	0.78405	1.28233
4.27	4.27	76.75	gi|33594239	two component response regulator [Bordetella pertussis Tohama I]	Bordetella pertussis Tohama I	3	1.1695	0.0953118	1.25892
4	4	47.95	gi|33598732	hypothetical protein BPP4246 [Bordetella parapertussis 12822]	Bordetella parapertussis 12822	2	1.1695	0.491135	1.65959
2	2.02	69.7	gi|33601506	acriflavine resistance protein a precursor [Bordetella bronchiseptica RB50]	Bordetella bronchiseptica RB50	1	1.1695	0.712288	2.10863
12.72	12.72	56.65	gi|33601141	ornithine cyclodeaminase [Bordetella bronchiseptica RB50]	Bordetella bronchiseptica RB50	8	1.15878	0.683687	1.30617
8.8	8.8	80.97	gi|33601619	putative glutamine-binding periplasmic protein precursor [Bordetella bronchiseptica RB50]	Bordetella bronchiseptica RB50	6	1.15878	0.880635	1.34276
8	8.01	63.59	gi|33601290	transcription elongation factor GreB [Bordetella bronchiseptica RB50]	Bordetella bronchiseptica RB50	4	1.15878	0.879111	1.83654
4	4	31.55	gi|33602013	putative zinc-binding hydrolase [Bordetella bronchiseptica RB50]	Bordetella bronchiseptica RB50	2	1.15878	0.685911	1.18032
2	2	52.97	gi|33593432	hypothetical protein BP2448 [Bordetella pertussis Tohama I]	Bordetella pertussis Tohama I	1	1.15878	0.721407	2.0893
30.91	30.91	74.35	gi|33601495	putative gamma-glutamyltranspeptidase [Bordetella bronchiseptica RB50]	Bordetella bronchiseptica RB50	20	1.14815	0.458937	1.22462
30.25	30.25	84.64	gi|33602886	thioredoxin reductase [Bordetella bronchiseptica RB50]	Bordetella bronchiseptica RB50	26	1.14815	0.540917	1.10662
21.08	21.08	84.66	gi|33599226	hypothetical protein BB0237 [Bordetella bronchiseptica RB50]	Bordetella bronchiseptica RB50	20	1.14815	0.692832	1.15878
20.38	20.39	85.78	gi|33603509	glutamate dehydrogenase [Bordetella bronchiseptica RB50]	Bordetella bronchiseptica RB50	11	1.14815	0.310484	1.15878
8.38	8.38	77.64	gi|33596921	MarR family transcriptional regulator [Bordetella parapertussis 12822]	Bordetella parapertussis 12822	5	1.14815	0.930434	1.92309
4.05	4.05	73.83	gi|33600893	hypothetical protein BB1908 [Bordetella bronchiseptica RB50]	Bordetella bronchiseptica RB50	2	1.14815	0.349131	1.14815
26.44	26.44	80.91	gi|33598337	hypothetical protein BPP3828 [Bordetella parapertussis 12822]	Bordetella parapertussis 12822	19	1.13763	0.916027	1.20226
24.19	24.25	87.31	gi|33600757	branched-chain amino acid-binding protein [Bordetella bronchiseptica RB50]	Bordetella bronchiseptica RB50	15	1.13763	0.531617	1.15878
12.41	12.41	65.04	gi|33592382	DNA polymerase I [Bordetella pertussis Tohama I]	Bordetella pertussis Tohama I	8	1.13763	0.138035	1.18032
4	4	36.11	gi|33601605	hypothetical protein BB2628 [Bordetella bronchiseptica RB50]	Bordetella bronchiseptica RB50	2	1.13763	0.909206	1.33045
3.65	3.65	41.35	gi|33602027	hypothetical protein BB3051 [Bordetella bronchiseptica RB50]	Bordetella bronchiseptica RB50	3	1.13763	0.57886	3.13329
2	2	34.51	gi|33599012	putative peptidoglycan binding protein [Bordetella bronchiseptica RB50]	Bordetella bronchiseptica RB50	1	1.13763	0.785205	2.0893
64.35	64.38	82.11	gi|81836867	RecName: Full=Protein translocase subunit secA	BORBR	48	1.1272	0.487868	1.11686
36.67	36.67	85.89	gi|33602763	hypothetical protein BB3788 [Bordetella bronchiseptica RB50]	Bordetella bronchiseptica RB50	27	1.1272	0.749014	1.23595
21.23	21.23	73.96	gi|33602414	oxidoreductase [Bordetella bronchiseptica RB50]	Bordetella bronchiseptica RB50	18	1.1272	0.497191	1.1695
10	10	80.44	gi|46576962	RecName: Full=Aspartate carbamoyltransferase; AltName: Full=Aspartate transcarbamylase; Short=ATCase	BORBR	6	1.1272	0.228973	1.21339
8	8	55.65	gi|33600462	putative cytochrome C precursor [Bordetella bronchiseptica RB50]	Bordetella bronchiseptica RB50	4	1.1272	0.453869	2.63027
4	4.01	59.52	gi|33591679	3-ketoacyl-(acyl-carrier-protein) reductase [Bordetella pertussis Tohama I]	Bordetella pertussis Tohama I	3	1.1272	0.81983	2.0893
2.01	2.01	74.6	gi|33598142	hypothetical protein BPP3626 [Bordetella parapertussis 12822]	Bordetella parapertussis 12822	2	1.1272	0.488456	1.36773
2.01	2.01	51.33	gi|33603981	putative response regulator protein [Bordetella bronchiseptica RB50]	Bordetella bronchiseptica RB50	2	1.1272	0.799186	2.0893
2	2	84.03	gi|33592200	hypothetical protein BP1059 [Bordetella pertussis Tohama I]	Bordetella pertussis Tohama I	1	1.1272	0.889742	1.58489
31.45	31.45	69.86	gi|33599701	putative aldehyde dehydrogenase [Bordetella bronchiseptica RB50]	Bordetella bronchiseptica RB50	18	1.11686	0.408754	1.15878
27.08	27.08	97.41	gi|61214659	RecName: Full=50S ribosomal protein L1	BORBR	28	1.11686	0.781222	1.10662
26.26	26.26	98.26	gi|33597885	putative antioxidant protein [Bordetella parapertussis 12822]	Bordetella parapertussis 12822	26	1.11686	0.35632	1.08643
69.64	69.64	98.54	gi|6538766	secreted protein 22 [Bordetella bronchiseptica RB50]	Bordetella bronchiseptica RB50	122	1.11686	0.00159375	1.00925
15.52	15.52	74.54	gi|33602225	hypothetical protein BB3249 [Bordetella bronchiseptica RB50]	Bordetella bronchiseptica RB50	10	1.11686	0.525592	1.90546
9.84	9.84	72.31	gi|33600245	putative 2-nitropropane dioxygenase [Bordetella bronchiseptica RB50]	Bordetella bronchiseptica RB50	7	1.11686	0.471985	1.57036
6	6	56.64	gi|33603018	hypothetical protein BB4044 [Bordetella bronchiseptica RB50]	Bordetella bronchiseptica RB50	4	1.11686	0.803966	2.12814
4	4	56.1	gi|33599094	hypothetical protein BB0101 [Bordetella bronchiseptica RB50]	Bordetella bronchiseptica RB50	2	1.11686	0.753279	1.51356
4	4	58.73	gi|33599156	hypothetical protein BB0165 [Bordetella bronchiseptica RB50]	Bordetella bronchiseptica RB50	3	1.11686	0.781595	2.10863
2.01	2.01	68.3	gi|33599247	transcriptional regulator [Bordetella bronchiseptica RB50]	Bordetella bronchiseptica RB50	1	1.11686	0.810478	2.0893
2	2	84.17	gi|33593393	hypothetical protein BP2406 [Bordetella pertussis Tohama I]	Bordetella pertussis Tohama I	1	1.11686	0.816756	2.10863
2	2	48.7	gi|33602850	preprotein translocase subunit SecG [Bordetella bronchiseptica RB50]	Bordetella bronchiseptica RB50	2	1.11686	0.882953	2.29087
2	2	17.65	gi|33602816	NADH-ubiquinone oxidoreductase chain 3 [Bordetella bronchiseptica RB50]	Bordetella bronchiseptica RB50	1	1.11686	0.651124	1.69044
11.65	11.65	98.35	gi|81432513	RecName: Full=30S ribosomal protein S13	BORBR	7	1.10662	0.513879	1.1695
9.3	9.3	57.48	gi|33603570	hypothetical protein BB4598 [Bordetella bronchiseptica RB50]	Bordetella bronchiseptica RB50	6	1.10662	0.500611	1.39316
9.1	9.1	68.84	gi|33594558	GntR family transcriptional regulator [Bordetella pertussis Tohama I]	Bordetella pertussis Tohama I	5	1.10662	0.836204	1.33045
7.13	7.13	82.24	gi|33603938	gluconate 5-dehydrogenase [Bordetella bronchiseptica RB50]	Bordetella bronchiseptica RB50	4	1.10662	0.306309	1.18032
4.01	4.02	60	gi|33600980	hypothetical protein BB1995 [Bordetella bronchiseptica RB50]	Bordetella bronchiseptica RB50	2	1.10662	0.340237	1.30617
71.86	71.86	79.91	gi|33602072	putative peptidase [Bordetella bronchiseptica RB50]	Bordetella bronchiseptica RB50	63	1.09648	0.0789935	1.05682
29.97	29.97	82.96	gi|68565780	RecName: Full=Nicotinate phosphoribosyltransferase; Short=NAPRTase	BORBR	17	1.09648	0.684069	1.18032
26.62	26.62	74.5	gi|33602725	putative sigma factor regulatory protein [Bordetella bronchiseptica RB50]	Bordetella bronchiseptica RB50	17	1.09648	0.410669	1.19124
32.13	32.13	100	gi|33600603	hypothetical protein BB1618 [Bordetella bronchiseptica RB50]	Bordetella bronchiseptica RB50	35	1.09648	0.00239703	1.00925
22.61	22.61	72.58	gi|33601942	AMP nucleosidase [Bordetella bronchiseptica RB50]	Bordetella bronchiseptica RB50	16	1.09648	0.857756	1.31826
15.29	15.29	75	gi|33599395	putative carbonic anhydrase [Bordetella bronchiseptica RB50]	Bordetella bronchiseptica RB50	10	1.09648	0.187363	1.14815
12.58	12.58	61.74	gi|33603211	proline-rich inner membrane protein [Bordetella bronchiseptica RB50]	Bordetella bronchiseptica RB50	7	1.09648	0.715583	1.22462
10.01	10.27	87.5	gi|33599924	hypothetical protein BB0935 [Bordetella bronchiseptica RB50]	Bordetella bronchiseptica RB50	9	1.09648	0.974244	1.21339
8	8	77.32	gi|33601866	hypothetical protein BB2890 [Bordetella bronchiseptica RB50]	Bordetella bronchiseptica RB50	4	1.09648	0.145291	1.19124
6.01	6.01	52.53	gi|81429887	RecName: Full=NADH-quinone oxidoreductase subunit B; AltName: Full=NADH dehydrogenase I subunit B; AltName: Full=NDH-1 subunit B	BORBR	5	1.09648	0.877254	1.30617
5.77	5.77	68.54	gi|33602759	ferredoxin [Bordetella bronchiseptica RB50]	Bordetella bronchiseptica RB50	3	1.09648	0.835534	2.0893
4.02	4.02	63.96	gi|33603168	cell division protein FtsZ [Bordetella bronchiseptica RB50]	Bordetella bronchiseptica RB50	2	1.09648	0.849116	1.33045
3.82	3.82	51.16	gi|33596538	two-component response regulator [Bordetella parapertussis 12822]	Bordetella parapertussis 12822	2	1.09648	0.977408	1.83654
8.31	8.31	73.45	gi|33602188	hypothetical protein BB3212 [Bordetella bronchiseptica RB50]	Bordetella bronchiseptica RB50	4	1.08643	0.890675	1.22462
7.72	7.72	80.9	gi|33602727	RNA polymerase sigma factor RpoE [Bordetella bronchiseptica RB50]	Bordetella bronchiseptica RB50	5	1.08643	0.361196	1.33045
7.36	7.37	53.41	gi|33594220	hypothetical protein BP3328 [Bordetella pertussis Tohama I]	Bordetella pertussis Tohama I	5	1.08643	0.693522	1.10662
3.4	3.4	91.27	gi|33602909	putative thioredoxin [Bordetella bronchiseptica RB50]	Bordetella bronchiseptica RB50	2	1.08643	0.741675	1.67494
2.56	2.57	55.87	gi|33603642	hypothetical protein BB4670 [Bordetella bronchiseptica RB50]	Bordetella bronchiseptica RB50	3	1.08643	0.510102	1.38038
2.1	2.1	68.06	gi|46576762	RecName: Full=Peptide chain release factor 1; Short=RF-1	BORBR	2	1.08643	0.533989	1.21339
2.05	4.1	53.35	gi|33597619	hypothetical protein BPP3083 [Bordetella parapertussis 12822]	Bordetella parapertussis 12822	4	1.08643	0.689268	1.38038
2.03	2.06	60.64	gi|33602777	BolA-like protein [Bordetella bronchiseptica RB50]	Bordetella bronchiseptica RB50	3	1.08643	0.897511	1.23595
2	2	63.87	gi|33602246	short chain dehydrogenase [Bordetella bronchiseptica RB50]	Bordetella bronchiseptica RB50	2	1.08643	0.595025	1.20226
82.27	82.27	85.42	gi|33602810	NADH dehydrogenase subunit G [Bordetella bronchiseptica RB50]	Bordetella bronchiseptica RB50	66	1.07647	0.425902	1.07647
32.61	32.61	74.68	gi|33601930	glutamine synthetase [Bordetella bronchiseptica RB50]	Bordetella bronchiseptica RB50	25	1.07647	0.53886	1.11686
22.12	22.12	80.44	gi|33602554	putative peptidoglycan-binding protein [Bordetella bronchiseptica RB50]	Bordetella bronchiseptica RB50	15	1.07647	0.717715	1.21339
14.87	14.87	71.72	gi|33597792	putative electron transfer flavoprotein-ubiquinone oxidoreductase [Bordetella parapertussis 12822]	Bordetella parapertussis 12822	10	1.07647	0.724612	1.34276
10.01	10.01	70.87	gi|33599737	putative exported protei [Bordetella bronchiseptica RB50]	Bordetella bronchiseptica RB50	5	1.07647	0.767969	1.25892
8	8	67.67	gi|33602775	methionine sulfoxide reductase B [Bordetella bronchiseptica RB50]	Bordetella bronchiseptica RB50	4	1.07647	0.767383	1.27057
6.76	6.76	36.55	gi|33598412	histone protein [Bordetella parapertussis 12822]	Bordetella parapertussis 12822	4	1.07647	0.970039	1.19124
6.42	6.42	75	gi|41018457	RecName: Full=UPF0271 protein BB4479	BORBR	5	1.07647	0.835139	1.20226
6.27	6.27	89.08	gi|33601259	cysteine desulfurase [Bordetella bronchiseptica RB50]	Bordetella bronchiseptica RB50	7	1.07647	0.522834	1.10662
6	6	81.12	gi|33599108	putative endonuclease/exonuclease/phosphatase family protein [Bordetella bronchiseptica RB50]	Bordetella bronchiseptica RB50	3	1.07647	0.63887	1.19124
4.02	4.02	70.42	gi|33596953	GntR family transcriptional regulator [Bordetella parapertussis 12822]	Bordetella parapertussis 12822	2	1.07647	0.908301	1.20226
4	4	54.36	gi|33602693	hypothetical protein BB3718 [Bordetella bronchiseptica RB50]	Bordetella bronchiseptica RB50	3	1.07647	0.902296	1.28233
2	2	21.53	gi|33592381	hypothetical protein BP1253 [Bordetella pertussis Tohama I]	Bordetella pertussis Tohama I	2	1.07647	0.68204	1.80302
2	15.92	56.1	gi|33596336	N-acetylglutamate synthase [Bordetella parapertussis 12822]	Bordetella parapertussis 12822	15	1.07647	0.831113	2.10863
14	14	70.42	gi|33602277	lipoprotein [Bordetella bronchiseptica RB50]	Bordetella bronchiseptica RB50	23	1.0666	0.730045	1.25892
10.98	10.98	89.45	gi|33600495	GntR family transcriptional regulator [Bordetella bronchiseptica RB50]	Bordetella bronchiseptica RB50	7	1.0666	0.742499	1.24738
4.56	4.56	71.89	gi|33597476	hypothetical protein BPP2926 [Bordetella parapertussis 12822]	Bordetella parapertussis 12822	5	1.0666	0.405993	1.40605
4.02	4.02	68.16	gi|33600832	putative haloacid-type dehydrogenase [Bordetella bronchiseptica RB50]	Bordetella bronchiseptica RB50	2	1.0666	0.669833	1.14815
3.42	3.42	53.66	gi|33603606	metallo-beta-lactamase superfamily protein [Bordetella bronchiseptica RB50]	Bordetella bronchiseptica RB50	2	1.0666	0.797196	3.40408
71.23	71.26	90.95	gi|33599033	putative aldehyde dehydrogenase [Bordetella bronchiseptica RB50]	Bordetella bronchiseptica RB50	78	1.05682	0.0757938	1.04713
91.69	91.69	97.51	gi|61220325	RecName: Full=Catalase	BORPA	117	1.05682	1.9984e-15	1.00925
88.8	88.99	93.7	gi|47115747	RecName: Full=Chaperone protein htpG; AltName: Full=Heat shock protein htpG; AltName: Full=High temperature protein G	BORBR	102	1.05682	3.10862e-15	1.00925
24.49	24.5	75.06	gi|33603804	putative bifunctional protein [Bordetella bronchiseptica RB50]	Bordetella bronchiseptica RB50	18	1.05682	0.333113	1.57036
23.9	23.9	77.42	gi|33597513	putative DNA-binding protein [Bordetella parapertussis 12822]	Bordetella parapertussis 12822	26	1.05682	0.802798	1.14815
18.41	18.41	65.84	gi|60390080	RecName: Full=UDP-3-O-[3-hydroxymyristoyl] glucosamine N-acyltransferase	BORPA	12	1.05682	0.536323	1.31826
7.47	7.47	89.84	gi|33598998	chromosome partitioning protein ParB [Bordetella bronchiseptica RB50]	Bordetella bronchiseptica RB50	5	1.05682	0.268261	1.24738
6.82	6.82	57.45	gi|33599637	IclR family transcriptional regulator [Bordetella bronchiseptica RB50]	Bordetella bronchiseptica RB50	5	1.05682	0.995665	1.23595
6.26	6.26	88	gi|33603080	pterin-4-alpha-carbinolamine dehydratase [Bordetella bronchiseptica RB50]	Bordetella bronchiseptica RB50	5	1.05682	0.81524	1.09648
4	4	28.57	gi|48428369	RecName: Full=6,7-dimethyl-8-ribityllumazine synthase; Short=DMRL synthase; Short=Lumazine synthase; AltName: Full=Riboflavin synthase beta chain	BORBR	2	1.05682	0.901538	2.0893
2	2	51.64	gi|33600338	putative aldo/keto reductase [Bordetella bronchiseptica RB50]	Bordetella bronchiseptica RB50	1	1.05682	0.86294	1.44544
2	2	70	gi|33598279	cytochrome C552 precursor [Bordetella parapertussis 12822]	Bordetella parapertussis 12822	1	1.05682	0.921978	1.57036
125.85	125.85	97.47	gi|81421047	RecName: Full=Elongation factor Tu; Short=EF-Tu	BORPE	184	1.04713	4.69048e-07	1
21.38	21.38	83.77	gi|62900581	RecName: Full=Ribosomal RNA small subunit methyltransferase A; AltName: Full=16S rRNA dimethyladenosine transferase; AltName: Full=16S rRNA dimethylase; AltName: Full=S-adenosylmethionine-6-N', N'-adenosyl(rRNA) dimethyltransferase	BORBR	13	1.04713	0.931819	1.18032
15.33	15.33	79.55	gi|33603788	putative UDP-glucose 6-dehydrogenase [Bordetella bronchiseptica RB50]	Bordetella bronchiseptica RB50	9	1.04713	0.813964	1.24738
12	12.01	57.68	gi|33603915	cystathionine beta-lyase [Bordetella bronchiseptica RB50]	Bordetella bronchiseptica RB50	6	1.04713	0.949184	1.24738
12	12	81.36	gi|33602965	putative UTP--glucose-1-phosphate uridylyltransferase [Bordetella bronchiseptica RB50]	Bordetella bronchiseptica RB50	10	1.04713	0.605582	1.09648
10.67	10.68	78.46	gi|33602037	IclR family regulatory protein [Bordetella bronchiseptica RB50]	Bordetella bronchiseptica RB50	7	1.04713	0.812923	1.35519
10.37	11.87	47.83	gi|33596167	hypothetical protein BPP1520 [Bordetella parapertussis 12822]	Bordetella parapertussis 12822	8	1.04713	0.462877	1.44544
8.69	8.69	68.26	gi|33597640	hypothetical protein BPP3104 [Bordetella parapertussis 12822]	Bordetella parapertussis 12822	5	1.04713	0.768176	1.10662
4	4	28.79	gi|33599075	GntR family regulatory proteins [Bordetella bronchiseptica RB50]	Bordetella bronchiseptica RB50	2	1.04713	0.913395	2.0893
2.47	2.47	54.77	gi|33603434	putative phosphomethylpyrimidine kinase [Bordetella bronchiseptica RB50]	Bordetella bronchiseptica RB50	2	1.04713	0.714343	1.48594
2	2	67.44	gi|33601034	putative regulatory protein [Bordetella bronchiseptica RB50]	Bordetella bronchiseptica RB50	1	1.04713	0.912724	2.0893
2	2	56.2	gi|3451488	putative formyl transferase [Bordetella bronchiseptica]	Bordetella bronchiseptica	1	1.04713	0.977313	1.35519
2	2	34.04	gi|33601601	hypothetical protein BB2624 [Bordetella bronchiseptica RB50]	Bordetella bronchiseptica RB50	1	1.04713	0.887635	1.19124
42.19	42.19	72.86	gi|39931459	RecName: Full=Dihydroxy-acid dehydratase 1; Short=DAD 1	BORBR	28	1.03753	0.791456	1.08643
39.17	39.17	95.05	gi|33602787	alkyl hydroperoxide reductase [Bordetella bronchiseptica RB50]	Bordetella bronchiseptica RB50	117	1.03753	0.302836	1.04713
38.19	38.19	79.72	gi|33597411	histidyl-tRNA synthetase [Bordetella parapertussis 12822]	Bordetella parapertussis 12822	25	1.03753	0.812978	1.10662
39.07	39.07	94.74	gi|61220907	RecName: Full=10 kDa chaperonin; AltName: Full=Protein Cpn10; AltName: Full=groES protein	BORPA	51	1.03753	0.000283197	1.00925
17.13	17.13	73.59	gi|33603019	formyltetrahydrofolate deformylase [Bordetella bronchiseptica RB50]	Bordetella bronchiseptica RB50	15	1.03753	0.934815	1.19124
11.39	11.39	67	gi|33599182	diaminopimelate epimerase [Bordetella bronchiseptica RB50]	Bordetella bronchiseptica RB50	7	1.03753	0.981219	1.08643
7.12	7.12	76.03	gi|33601914	LysR family transcriptional regulator [Bordetella bronchiseptica RB50]	Bordetella bronchiseptica RB50	5	1.03753	0.603593	1.23595
6.29	6.29	59.28	gi|33603359	putative lipoprotein [Bordetella bronchiseptica RB50]	Bordetella bronchiseptica RB50	5	1.03753	0.716055	1.77011
4.01	4.01	53.51	gi|6013214	prephenate dehydrogenase [Bordetella bronchiseptica]	Bordetella bronchiseptica	3	1.03753	0.772939	1.5417
4	4	74.77	gi|33598466	putative dephospho-CoA kinase [Bordetella parapertussis 12822]	Bordetella parapertussis 12822	2	1.03753	0.891189	1.18032
4	4	39.59	gi|33596535	hypothetical protein BPP1917 [Bordetella parapertussis 12822]	Bordetella parapertussis 12822	2	1.03753	0.479847	1.18032
2.18	2.18	55.08	gi|33599877	putative two-component system response regulator [Bordetella bronchiseptica RB50]	Bordetella bronchiseptica RB50	2	1.03753	0.532431	1.38038
2	2	23.41	gi|39932329	RecName: Full=5'-nucleotidase surE; AltName: Full=Nucleoside 5'-monophosphate phosphohydrolase	BORBR	1	1.03753	0.563928	1.80302
49.81	49.82	85.49	gi|33602687	putative binding-protein-dependent transport periplasmic protein [Bordetella bronchiseptica RB50]	Bordetella bronchiseptica RB50	42	1.02802	0.0844576	1.01859
26.03	26.04	87.53	gi|33601961	hypothetical protein BB2985 [Bordetella bronchiseptica RB50]	Bordetella bronchiseptica RB50	19	1.02802	0.94779	1.24738
16.38	16.41	75	gi|41018310	RecName: Full=Phenylalanyl-tRNA synthetase alpha chain; AltName: Full=Phenylalanine--tRNA ligase alpha chain; Short=PheRS	BORBR	11	1.02802	0.622502	1.04713
11.38	11.38	70.59	gi|33601026	MerR family transcriptional regulator [Bordetella bronchiseptica RB50]	Bordetella bronchiseptica RB50	9	1.02802	0.79756	1.21339
11.14	11.25	74.41	gi|81425971	RecName: Full=UDP-N-acetylglucosamine 1-carboxyvinyltransferase; AltName: Full=Enoylpyruvate transferase; AltName: Full=UDP-N-acetylglucosamine enolpyruvyl transferase; Short=EPT	BORPA	6	1.02802	0.768902	1.07647
8	8	76.26	gi|33599067	putative glutathione S-transferase [Bordetella bronchiseptica RB50]	Bordetella bronchiseptica RB50	4	1.02802	0.426339	2.10863
7.3	7.3	86.18	gi|4107150	BbH3 homolog BpH3 [Bordetella bronchiseptica]	Bordetella bronchiseptica	7	1.02802	0.682542	1.1695
6	6	69.09	gi|33600529	hypothetical protein BB1544 [Bordetella bronchiseptica RB50]	Bordetella bronchiseptica RB50	3	1.02802	0.936259	1.39316
5.4	5.4	84.85	gi|33602132	putative translational inhibitor [Bordetella bronchiseptica RB50]	Bordetella bronchiseptica RB50	4	1.02802	0.923439	4.05509
4.69	4.69	66.96	gi|33598352	hypothetical protein BPP3843 [Bordetella parapertussis 12822]	Bordetella parapertussis 12822	4	1.02802	0.811268	1.22462
4.07	4.07	66.67	gi|33603340	hypothetical protein BB4366 [Bordetella bronchiseptica RB50]	Bordetella bronchiseptica RB50	2	1.02802	0.267144	1.08643
4	4	50.18	gi|33603953	AraC family transcription regulator [Bordetella bronchiseptica RB50]	Bordetella bronchiseptica RB50	3	1.02802	0.934606	1.31826
4	4	66.44	gi|33601852	hypothetical protein BB2876 [Bordetella bronchiseptica RB50]	Bordetella bronchiseptica RB50	2	1.02802	0.90971	2.0893
4	4	56.11	gi|3451485	hypothetical protein BbLPS1.02 [Bordetella bronchiseptica]	Bordetella bronchiseptica	2	1.02802	0.787679	1.38038
4	4	55.04	gi|33601867	putative lipoate-protein ligase A [Bordetella bronchiseptica RB50]	Bordetella bronchiseptica RB50	2	1.02802	0.878951	1.30617
4	4	50.87	gi|33598831	sugar ABC transporter, ATP-binding protein [Bordetella parapertussis 12822]	Bordetella parapertussis 12822	3	1.02802	0.8108	1.52757
3.53	3.53	63.44	gi|33599378	4,5-dihydroxyphthalate decarboxylase [Bordetella bronchiseptica RB50]	Bordetella bronchiseptica RB50	3	1.02802	0.753621	1.43219
2.28	2.28	39.66	gi|33598716	hypothetical protein BPP4230 [Bordetella parapertussis 12822]	Bordetella parapertussis 12822	2	1.02802	0.920048	1.19124
2	2	60.48	gi|33601159	hypothetical protein BB2176 [Bordetella bronchiseptica RB50]	Bordetella bronchiseptica RB50	1	1.02802	0.939336	1.24738
54.23	54.23	96	gi|33600642	putative lipoprotein [Bordetella bronchiseptica RB50]	Bordetella bronchiseptica RB50	42	1.01859	0.33457	1.1695
35.61	35.61	84.98	gi|33601065	succinyl-CoA synthetase subunit alpha [Bordetella bronchiseptica RB50]	Bordetella bronchiseptica RB50	44	1.01859	0.64321	1.07647
118.52	118.52	85.34	gi|39931043	RecName: Full=Chaperone protein dnaK; AltName: Full=HSP70; AltName: Full=Heat shock 70 kDa protein; AltName: Full=Heat shock protein 70	BORBR	148	1.01859	0.000166998	1.00925
12.02	12.02	74.25	gi|33602661	methylcitrate synthase [Bordetella bronchiseptica RB50]	Bordetella bronchiseptica RB50	12	1.01859	0.631941	1.09648
11.89	11.95	67.08	gi|33593595	ABC transport protein, periplasmic component [Bordetella pertussis Tohama I]	Bordetella pertussis Tohama I	8	1.01859	0.656181	1.08643
9.69	9.69	51.89	gi|33596186	UDP-N-acetylglucosamine acyltransferase [Bordetella parapertussis 12822]	Bordetella parapertussis 12822	7	1.01859	0.762452	1.33045
8.83	8.83	77.84	gi|33603983	hypothetical protein BB5009 [Bordetella bronchiseptica RB50]	Bordetella bronchiseptica RB50	6	1.01859	0.449511	1.11686
8.18	8.18	45.38	gi|33597848	acetylornithine deacetylase [Bordetella parapertussis 12822]	Bordetella parapertussis 12822	5	1.01859	0.773453	1.09648
6.4	6.4	46.23	gi|47117492	RecName: Full=Maf-like protein BB3762	BORBR	4	1.01859	0.799455	1.41906
6.33	6.33	80.68	gi|33597264	cytochrome C-type biogenesis protein [Bordetella parapertussis 12822]	Bordetella parapertussis 12822	5	1.01859	0.940622	1.24738
4	4	61.79	gi|33603657	GntR family transcriptional regulator [Bordetella bronchiseptica RB50]	Bordetella bronchiseptica RB50	2	1.01859	0.822297	3.40408
3.83	3.83	60.24	gi|33601526	chemotaxis protein CheW [Bordetella bronchiseptica RB50]	Bordetella bronchiseptica RB50	2	1.01859	0.289092	2.58226
2.33	152.63	95.85	gi|33598000	putative zinc protease [Bordetella parapertussis 12822]	Bordetella parapertussis 12822	201	1.01859	0.926027	1.18032
2.17	2.17	51.23	gi|81429893	RecName: Full=NADH-quinone oxidoreductase subunit I; AltName: Full=NADH dehydrogenase I subunit I; AltName: Full=NDH-1 subunit I	BORBR	2	1.01859	0.686683	1.04713
2	2	77.12	gi|33599490	hypothetical protein BB0499 [Bordetella bronchiseptica RB50]	Bordetella bronchiseptica RB50	1	1.01859	0.93102	2.24905
41.45	41.45	60.55	gi|161610383	acetyl-CoA synthetase [Bordetella parapertussis 12822]	Bordetella parapertussis 12822	37	1.00925	0.810094	1.03753
14.88	14.89	82.15	gi|33599288	putative peptidase [Bordetella bronchiseptica RB50]	Bordetella bronchiseptica RB50	9	1.00925	0.447285	1.0666
11.91	11.91	97.86	gi|33603837	Sec-independent protein translocase protein [Bordetella bronchiseptica RB50]	Bordetella bronchiseptica RB50	7	1.00925	0.968994	1.1272
11.6	11.6	77.13	gi|33602000	hypothetical protein BB3024 [Bordetella bronchiseptica RB50]	Bordetella bronchiseptica RB50	8	1.00925	0.51075	1.27057
8.16	8.16	56.53	gi|33599251	hypothetical protein BB0262 [Bordetella bronchiseptica RB50]	Bordetella bronchiseptica RB50	5	1.00925	0.526386	1.13763
5.4	5.4	78.06	gi|33601617	hypothetical protein BB2640 [Bordetella bronchiseptica RB50]	Bordetella bronchiseptica RB50	3	1.00925	0.824162	1.19124
5.32	5.34	68.35	gi|33601095	putative lipoprotein [Bordetella bronchiseptica RB50]	Bordetella bronchiseptica RB50	4	1.00925	0.76255	1.1695
4.4	4.4	68.35	gi|33602233	FkbP-type peptidyl-prolyl cis-trans isomerase [Bordetella bronchiseptica RB50]	Bordetella bronchiseptica RB50	3	1.00925	0.981875	1.23595
4.25	4.25	92.91	gi|33596333	putative transport protein [Bordetella parapertussis 12822]	Bordetella parapertussis 12822	3	1.00925	0.969632	1.07647
4	4	61.06	gi|33601802	putative citrate lyase beta chain [Bordetella bronchiseptica RB50]	Bordetella bronchiseptica RB50	3	1.00925	0.883103	1.20226
3.64	3.64	55.91	gi|33599376	3-octaprenyl-4-hydroxybenzoate carboxy-lyase [Bordetella bronchiseptica RB50]	Bordetella bronchiseptica RB50	2	1.00925	0.880627	1.28233
109.73	109.73	92.43	gi|46576497	RecName: Full=Elongation factor G 1; Short=EF-G 1	BORBR	132	1	0.266711	1.00925
62.85	62.85	89.14	gi|41016859	RecName: Full=Acetylornithine aminotransferase 2; Short=ACOAT 2	BORBR	60	1	0.435328	1.07647
24.68	24.68	75.99	gi|33603333	hypothetical protein BB4359 [Bordetella bronchiseptica RB50]	Bordetella bronchiseptica RB50	18	1	0.554553	1.05682
22.74	22.74	70.28	gi|33603396	putative ABC transporter substrate binding protein [Bordetella bronchiseptica RB50]	Bordetella bronchiseptica RB50	16	1	0.489505	1.0666
14.6	14.61	74.79	gi|73913671	RecName: Full=Dihydroorotate dehydrogenase; AltName: Full=DHOdehase; Short=DHOD; Short=DHODase; AltName: Full=Dihydroorotate oxidase	BORPA	10	1	0.981934	1.05682
14.01	14.01	62.79	gi|81429888	RecName: Full=NADH-quinone oxidoreductase subunit C; AltName: Full=NADH dehydrogenase I subunit C; AltName: Full=NDH-1 subunit C	BORBR	10	1	0.655931	1.14815
11.25	11.25	64.25	gi|33599114	DegT/DnrJ/EryC1/StrS aminotransferase family protein [Bordetella bronchiseptica RB50]	Bordetella bronchiseptica RB50	6	1	0.872035	1.10662
10.89	10.91	86.46	gi|33599254	putative two-component response regulator [Bordetella bronchiseptica RB50]	Bordetella bronchiseptica RB50	14	1	0.884592	1.15878
9.77	9.77	66.08	gi|33598851	hypothetical protein BPP4366 [Bordetella parapertussis 12822]	Bordetella parapertussis 12822	7	1	0.892257	1.21339
9.47	9.47	79.63	gi|33592632	hypothetical protein BP1541 [Bordetella pertussis Tohama I]	Bordetella pertussis Tohama I	9	1	0.84553	1.07647
8.04	8.04	40.8	gi|46577414	RecName: Full=UPF0261 protein BB3289	BORBR	6	1	0.878734	1.1695
7.93	7.93	51	gi|33599240	hypothetical protein BB0251 [Bordetella bronchiseptica RB50]	Bordetella bronchiseptica RB50	5	1	0.979664	1.09648
6.69	6.69	63.89	gi|33593809	hypothetical protein BP2865 [Bordetella pertussis Tohama I]	Bordetella pertussis Tohama I	7	1	0.478756	1.2942
6	6	55.12	gi|33602366	hypothetical protein BB3392 [Bordetella bronchiseptica RB50]	Bordetella bronchiseptica RB50	3	1	0.699973	1.18032
4.03	4.03	59.08	gi|33603138	hypothetical protein BB4163 [Bordetella bronchiseptica RB50]	Bordetella bronchiseptica RB50	4	1	0.895942	1.2942
3.51	3.51	77.27	gi|33601938	hypothetical protein BB2962 [Bordetella bronchiseptica RB50]	Bordetella bronchiseptica RB50	3	1	0.811314	1.36773
3.49	3.49	42.45	gi|33602260	hypothetical protein BB3284 [Bordetella bronchiseptica RB50]	Bordetella bronchiseptica RB50	3	1	0.978762	2.0893
2.89	2.89	70.35	gi|33603535	outer membrane lipoprotein [Bordetella bronchiseptica RB50]	Bordetella bronchiseptica RB50	3	1	0.949211	1.09648
2.4	2.4	72.67	gi|81579429	RecName: Full=Molybdenum cofactor biosynthesis protein C	BORPA	5	1	0.987958	1.19124
2.03	2.03	71.94	gi|33594418	GntR family regulatory protein [Bordetella pertussis Tohama I]	Bordetella pertussis Tohama I	2	1	0.904033	1.45881
2.01	2.01	61	gi|33596608	ABC transporter ATP-binding protein [Bordetella parapertussis 12822]	Bordetella parapertussis 12822	1	1	0.978166	2.0893
2	2	72.24	gi|33598448	putative acyl-CoA dehydrogenase [Bordetella parapertussis 12822]	Bordetella parapertussis 12822	1	1	0.990067	2.0893
2	2	55.89	gi|33594982	hypothetical protein BPP0266 [Bordetella parapertussis 12822]	Bordetella parapertussis 12822	1	1	0.981604	2.0893
2	2	59.03	gi|33599692	GntR family transcriptional regulator [Bordetella bronchiseptica RB50]	Bordetella bronchiseptica RB50	1	1	0.987962	2.0893
175.48	175.48	95.8	gi|41016862	RecName: Full=60 kDa chaperonin; AltName: Full=Protein Cpn60; AltName: Full=groEL protein	BORBR	435	0.990832	0.686919	1
85.5	85.5	87.09	gi|33601635	glutamate decarboxylase [Bordetella bronchiseptica RB50]	Bordetella bronchiseptica RB50	122	0.990832	0.930989	1.00925
32.27	32.27	99.68	gi|33599160	class IV aminotransferase [Bordetella bronchiseptica RB50]	Bordetella bronchiseptica RB50	26	0.990832	0.844286	1.10662
27.15	27.15	80.37	gi|50400974	RecName: Full=4-hydroxy-3-methylbut-2-en-1-yl diphosphate synthase; AltName: Full=1-hydroxy-2-methyl-2-(E)-butenyl 4-diphosphate synthase	BORBR	23	0.990832	0.884973	1.03753
17.38	17.38	75.32	gi|39931858	RecName: Full=N utilization substance protein B homolog; Short=Protein nusB	BORBR	9	0.990832	0.922576	1.05682
15.43	15.49	64.49	gi|33602264	hypothetical protein BB3288 [Bordetella bronchiseptica RB50]	Bordetella bronchiseptica RB50	14	0.990832	0.718304	1.1272
13.79	13.81	93.62	gi|33602206	thioredoxin 1 [Bordetella bronchiseptica RB50]	Bordetella bronchiseptica RB50	25	0.990832	0.697389	1.01859
13.44	13.44	92.31	gi|33600232	hypothetical protein BB1246 [Bordetella bronchiseptica RB50]	Bordetella bronchiseptica RB50	9	0.990832	0.612223	1.2942
12.56	12.56	64.92	gi|81425780	RecName: Full=Ribosomal protein S12 methylthiotransferase rimO; Short=S12 MTTase; Short=S12 methylthiotransferase; AltName: Full=Ribosome maturation factor rimO	BORPA	7	0.990832	0.891819	1.05682
12.01	12.01	87.5	gi|33602153	hypothetical protein BB3177 [Bordetella bronchiseptica RB50]	Bordetella bronchiseptica RB50	8	0.990832	0.803496	1.0666
8.98	8.99	75.4	gi|33600348	queuine tRNA-ribosyltransferase [Bordetella bronchiseptica RB50]	Bordetella bronchiseptica RB50	6	0.990832	0.829122	1.35519
8	8	36.27	gi|33602247	alanine racemase, catabolic [Bordetella bronchiseptica RB50]	Bordetella bronchiseptica RB50	5	0.990832	0.797801	1.09648
6.01	6.01	66.4	gi|33603007	para-aminobenzoate synthase component I [Bordetella bronchiseptica RB50]	Bordetella bronchiseptica RB50	3	0.990832	0.921996	1.1272
6	6	40.57	gi|33600114	hypothetical protein BB1128 [Bordetella bronchiseptica RB50]	Bordetella bronchiseptica RB50	3	0.990832	0.614401	1.10662
5.68	5.68	52.69	gi|33595475	dihydrofolate reductase [Bordetella parapertussis 12822]	Bordetella parapertussis 12822	3	0.990832	0.999757	3.22107
5.1	5.1	66.2	gi|33600449	exopolyphosphatase [Bordetella bronchiseptica RB50]	Bordetella bronchiseptica RB50	4	0.990832	0.990553	1.57036
4	4	68.83	gi|33599700	oxidoreductase [Bordetella bronchiseptica RB50]	Bordetella bronchiseptica RB50	2	0.990832	0.985128	1.49969
2.01	2.01	87.39	gi|33601860	hypothetical protein BB2884 [Bordetella bronchiseptica RB50]	Bordetella bronchiseptica RB50	1	0.990832	0.56714	1.47231
2	2	62.16	gi|33602012	muramoyltetrapeptide carboxypeptidase [Bordetella bronchiseptica RB50]	Bordetella bronchiseptica RB50	1	0.990832	0.979876	1.40605
2	2	49.85	gi|33600078	hypothetical protein BB1092 [Bordetella bronchiseptica RB50]	Bordetella bronchiseptica RB50	1	0.990832	0.701754	1.44544
2	2	45.15	gi|33603559	hypothetical protein BB4587 [Bordetella bronchiseptica RB50]	Bordetella bronchiseptica RB50	1	0.990832	0.931257	1.22462
33.95	33.95	76.88	gi|33600777	putative 3-hydroxyacyl-CoA dehydrogenase oxidoreductase [Bordetella bronchiseptica RB50]	Bordetella bronchiseptica RB50	22	0.981748	0.855956	1.02802
33.56	34.91	90.24	gi|39931448	RecName: Full=1-(5-phosphoribosyl)-5-[(5-phosphoribosylamino)methylideneamino] imidazole-4-carboxamide isomerase; AltName: Full=Phosphoribosylformimino-5-aminoimidazole carboxamide ribotide isomerase	BORBR	26	0.981748	0.830645	1.08643
29.02	29.02	84.91	gi|33591678	aldehyde dehydrogenase [Bordetella pertussis Tohama I]	Bordetella pertussis Tohama I	18	0.981748	0.260102	1.07647
25.72	25.72	70.89	gi|33603892	bacterioferritin [Bordetella bronchiseptica RB50]	Bordetella bronchiseptica RB50	65	0.981748	0.991211	1.00925
87.32	87.32	99.06	gi|33602427	antioxidant protein [Bordetella bronchiseptica RB50]	Bordetella bronchiseptica RB50	135	0.981748	0.000534967	1.00925
18.59	18.59	84.77	gi|81425567	RecName: Full=DNA ligase; AltName: Full=Polydeoxyribonucleotide synthase [NAD+]	BORPA	11	0.981748	0.407666	1.34276
18.53	18.53	83.77	gi|33602757	putative ferredoxin--NADP reductase [Bordetella bronchiseptica RB50]	Bordetella bronchiseptica RB50	12	0.981748	0.573192	1.04713
18.38	18.38	89.64	gi|81579794	RecName: Full=Pantothenate synthetase; Short=PS; AltName: Full=Pantoate--beta-alanine ligase; AltName: Full=Pantoate-activating enzyme	BORBR	12	0.981748	0.714042	1.04713
16.23	16.23	68.34	gi|81431247	RecName: Full=Succinyl-diaminopimelate desuccinylase; Short=SDAP desuccinylase; AltName: Full=N-succinyl-LL-2,6-diaminoheptanedioate amidohydrolase	BORBR	9	0.981748	0.983696	1.27057
9.39	9.39	66.33	gi|33598240	putative hydrolase [Bordetella parapertussis 12822]	Bordetella parapertussis 12822	7	0.981748	0.967776	1.19124
6.91	6.91	44.82	gi|33599665	hypothetical protein BB0675 [Bordetella bronchiseptica RB50]	Bordetella bronchiseptica RB50	6	0.981748	0.888421	1.67494
6.85	6.85	54.73	gi|33601612	hypothetical protein BB2635 [Bordetella bronchiseptica RB50]	Bordetella bronchiseptica RB50	5	0.981748	0.830489	1.0666
6.73	6.73	65.93	gi|33603905	putative cAMP phosphodiesterase [Bordetella bronchiseptica RB50]	Bordetella bronchiseptica RB50	5	0.981748	0.545607	1.09648
4.34	4.34	57.83	gi|33600089	hypothetical protein BB1103 [Bordetella bronchiseptica RB50]	Bordetella bronchiseptica RB50	4	0.981748	0.729203	1.35519
4.01	4.01	72.73	gi|33601028	putative lipoprotein [Bordetella bronchiseptica RB50]	Bordetella bronchiseptica RB50	5	0.981748	0.931328	1.10662
4	4	45.79	gi|44888438	RecName: Full=Holliday junction ATP-dependent DNA helicase ruvA	BORBR	2	0.981748	0.932743	1.25892
2.83	2.83	51.88	gi|33603402	hypothetical protein BB4428 [Bordetella bronchiseptica RB50]	Bordetella bronchiseptica RB50	2	0.981748	0.650615	1.28233
2.01	2.01	56.66	gi|33600146	lysR family transcriptional regulator [Bordetella bronchiseptica RB50]	Bordetella bronchiseptica RB50	1	0.981748	0.98251	2.0893
2	2	75	gi|33599330	GntR family transcriptional regulator [Bordetella bronchiseptica RB50]	Bordetella bronchiseptica RB50	1	0.981748	0.875836	1.61436
2	2	53.27	gi|33601819	hypothetical protein BB2843 [Bordetella bronchiseptica RB50]	Bordetella bronchiseptica RB50	1	0.981748	0.942167	1.25892
43.45	65.48	91.65	gi|46576492	RecName: Full=Elongation factor G 2; Short=EF-G 2	BORBR	48	0.972747	0.62471	1.02802
30.34	30.34	98.37	gi|52782920	RecName: Full=Protein grpE; AltName: Full=HSP-70 cofactor	BORBR	21	0.972747	0.920919	1.11686
29.01	29.03	81.37	gi|33596519	CDP-6-deoxy-delta-3,4-glucoseen reductase [Bordetella parapertussis 12822]	Bordetella parapertussis 12822	21	0.972747	0.921191	1.14815
51.43	51.43	98.26	gi|33603511	putative universal stress protein [Bordetella bronchiseptica RB50]	Bordetella bronchiseptica RB50	49	0.972747	4.4683e-05	1.00925
28.76	28.77	90.24	gi|33602831	azurin [Bordetella bronchiseptica RB50]	Bordetella bronchiseptica RB50	68	0.972747	0.00328555	1.00925
18.58	18.58	93.6	gi|33603948	hypothetical protein BB4974 [Bordetella bronchiseptica RB50]	Bordetella bronchiseptica RB50	10	0.972747	0.790663	1.03753
14.53	14.55	79.37	gi|33596506	hypothetical protein BPP1885 [Bordetella parapertussis 12822]	Bordetella parapertussis 12822	10	0.972747	0.923554	1.38038
12.81	12.81	53.97	gi|33597767	putative AMP-binding protein [Bordetella parapertussis 12822]	Bordetella parapertussis 12822	7	0.972747	0.629813	1.2942
12	12.01	71.81	gi|51701575	RecName: Full=2-C-methyl-D-erythritol 4-phosphate cytidylyltransferase; AltName: Full=4-diphosphocytidyl-2C-methyl-D-erythritol synthase; AltName: Full=MEP cytidylyltransferase; Short=MCT	BORBR	7	0.972747	0.682095	1.05682
7.51	7.51	59.35	gi|33599811	putative phospholipase D protein [Bordetella bronchiseptica RB50]	Bordetella bronchiseptica RB50	6	0.972747	0.916366	1.8197
7.47	7.47	68.5	gi|3451511	putative transferase [Bordetella bronchiseptica]	Bordetella bronchiseptica	4	0.972747	0.86633	2.55859
7	7	66.49	gi|33592056	putative mannose-6-phosphate isomerase [Bordetella pertussis Tohama I]	Bordetella pertussis Tohama I	5	0.972747	0.835334	1.10662
4.22	4.22	86.15	gi|33599708	carboxyvinyl-carboxyphosphonate phosphorylmutase [Bordetella bronchiseptica RB50]	Bordetella bronchiseptica RB50	3	0.972747	0.346832	1.2942
4.02	4.02	45.45	gi|33599290	adenylyltransferase [Bordetella bronchiseptica RB50]	Bordetella bronchiseptica RB50	3	0.972747	0.926382	1.14815
3.82	3.82	49.33	gi|46577412	RecName: Full=tRNA modification GTPase mnmE	BORBR	2	0.972747	0.961123	18.8799
3.18	3.18	64.55	gi|33601496	ABC-transport protein, solute-binding component [Bordetella bronchiseptica RB50]	Bordetella bronchiseptica RB50	4	0.972747	0.906361	1.07647
3.07	3.07	59.07	gi|33603699	extracellular solute-binding protein [Bordetella bronchiseptica RB50]	Bordetella bronchiseptica RB50	2	0.972747	0.735259	1.24738
2.96	2.96	51.66	gi|33601630	hypothetical protein BB2653 [Bordetella bronchiseptica RB50]	Bordetella bronchiseptica RB50	2	0.972747	0.784853	1.65959
2.74	2.74	59.18	gi|33603097	hypothetical protein BB4123 [Bordetella bronchiseptica RB50]	Bordetella bronchiseptica RB50	3	0.972747	0.87197	1.18032
2.02	2.02	46.49	gi|33603370	hypothetical protein BB4396 [Bordetella bronchiseptica RB50]	Bordetella bronchiseptica RB50	1	0.972747	0.932582	1.38038
44.98	44.98	80.81	gi|33603898	2-isopropylmalate synthase [Bordetella bronchiseptica RB50]	Bordetella bronchiseptica RB50	28	0.963829	0.756236	1.14815
16	16	75.86	gi|33603082	carboxyvinyl-carboxyphosphonate phosphorylmutase [Bordetella bronchiseptica RB50]	Bordetella bronchiseptica RB50	8	0.963829	0.445582	1.03753
15.1	15.1	75.65	gi|33603557	putative acyl-CoA dehydrogenase [Bordetella bronchiseptica RB50]	Bordetella bronchiseptica RB50	13	0.963829	0.741805	1.07647
8.35	8.35	65.78	gi|81837009	RecName: Full=UvrABC system protein B; Short=Protein uvrB; AltName: Full=Excinuclease ABC subunit B	BORBR	5	0.963829	0.985442	1.38038
8.29	8.29	36.05	gi|47605849	RecName: Full=UDP-2,3-diacylglucosamine hydrolase	BORBR	5	0.963829	0.828361	1.15878
6.94	6.94	58.88	gi|33594451	ferredoxin [Bordetella pertussis Tohama I]	Bordetella pertussis Tohama I	7	0.963829	0.820987	1.22462
6.16	6.16	43.93	gi|33602671	putative transferase [Bordetella bronchiseptica RB50]	Bordetella bronchiseptica RB50	6	0.963829	0.675124	1.11686
6.01	6.01	98.39	gi|81431344	RecName: Full=UPF0434 protein BB2007	BORBR	4	0.963829	0.45742	1.0666
5.74	5.74	59.81	gi|33600798	putative extracellular solute-binding protein [Bordetella bronchiseptica RB50]	Bordetella bronchiseptica RB50	5	0.963829	0.865535	1.08643
5.68	5.68	69.14	gi|33600217	hypothetical protein BB1231 [Bordetella bronchiseptica RB50]	Bordetella bronchiseptica RB50	3	0.963829	0.446153	1.14815
5.62	5.62	81	gi|33601156	bifunctional riboflavin kinase/FMN adenylyltransferase [Bordetella bronchiseptica RB50]	Bordetella bronchiseptica RB50	6	0.963829	0.384849	1.07647
4.48	4.48	47.25	gi|33602226	hypothetical protein BB3250 [Bordetella bronchiseptica RB50]	Bordetella bronchiseptica RB50	4	0.963829	0.947245	1.1272
4	4	71.94	gi|54042789	RecName: Full=UPF0289 protein BP3816	BORPE	2	0.963829	0.693529	3.34195
3.32	3.32	31.03	gi|33603818	hypothetical protein BB4845 [Bordetella bronchiseptica RB50]	Bordetella bronchiseptica RB50	2	0.963829	0.983691	1.11686
3.05	3.05	64.75	gi|33600317	hypothetical protein BB1331 [Bordetella bronchiseptica RB50]	Bordetella bronchiseptica RB50	5	0.963829	0.954769	1.35519
2.36	2.36	62	gi|33598539	cytochrome C [Bordetella parapertussis 12822]	Bordetella parapertussis 12822	2	0.963829	0.882364	1.1695
2.02	2.02	34.5	gi|33603490	phosphosugar isomerase [Bordetella bronchiseptica RB50]	Bordetella bronchiseptica RB50	2	0.963829	0.963152	2.0893
82.02	82.02	89.95	gi|33602898	isocitrate dehydrogenase [Bordetella bronchiseptica RB50]	Bordetella bronchiseptica RB50	92	0.954993	0.00632529	1.00925
60.98	61.09	90.7	gi|81713941	RecName: Full=Probable parvulin-type peptidyl-prolyl cis-trans isomerase; Short=PPIase; AltName: Full=Rotamase; Flags: Precursor	BORBR	82	0.954993	0.00612921	1.00925
53.19	53.19	78.21	gi|33602652	type II citrate synthase [Bordetella bronchiseptica RB50]	Bordetella bronchiseptica RB50	63	0.954993	0.000259727	1.00925
17.57	17.57	78.37	gi|52783305	RecName: Full=23S rRNA (guanosine-2'-O-)-methyltransferase rlmB; AltName: Full=23S rRNA Gm2251 2'-O-methyltransferase	BORBR	9	0.954993	0.979002	1.07647
16.15	16.15	95.45	gi|33599171	putative dnaK suppressor protein [Bordetella bronchiseptica RB50]	Bordetella bronchiseptica RB50	16	0.954993	0.821887	1.10662
15.15	15.15	63.04	gi|33599501	tRNA (guanine-N(7))-methyltransferase [Bordetella bronchiseptica RB50]	Bordetella bronchiseptica RB50	9	0.954993	0.67678	1.0666
14.25	18.45	52.46	gi|33602087	autotransporter [Bordetella bronchiseptica RB50]	Bordetella bronchiseptica RB50	14	0.954993	0.214306	1.14815
12.1	12.1	57.24	gi|33603149	inositol monophosphatase-family protein [Bordetella bronchiseptica RB50]	Bordetella bronchiseptica RB50	10	0.954993	0.959911	1.24738
10.74	10.74	58.75	gi|33603429	ubiE/COQ5 methyltransferase family protein [Bordetella bronchiseptica RB50]	Bordetella bronchiseptica RB50	8	0.954993	0.216931	1.07647
10	10	90.16	gi|33602946	putative NUDIX hydrolase [Bordetella bronchiseptica RB50]	Bordetella bronchiseptica RB50	6	0.954993	0.974337	1.1695
9.24	9.24	80.56	gi|33601096	molybdopterin-guanine dinucleotide biosynthesis protein B [Bordetella bronchiseptica RB50]	Bordetella bronchiseptica RB50	6	0.954993	0.640038	1.10662
7.34	7.34	75.31	gi|33603556	hypothetical protein BB4584 [Bordetella bronchiseptica RB50]	Bordetella bronchiseptica RB50	5	0.954993	0.822478	1.10662
6.64	6.64	82.95	gi|33599715	putative transcriptional regulator [Bordetella bronchiseptica RB50]	Bordetella bronchiseptica RB50	5	0.954993	0.938939	1.8197
5.62	5.62	62.68	gi|33597074	putative hydrolase [Bordetella parapertussis 12822]	Bordetella parapertussis 12822	6	0.954993	0.905185	1.34276
4.54	4.54	53.72	gi|161609280	DNA polymerase III subunits gamma and tau [Bordetella bronchiseptica RB50]	Bordetella bronchiseptica RB50	3	0.954993	0.558912	1.33045
2.52	2.52	52.09	gi|33596941	putative enoyl-CoA hydratasee [Bordetella parapertussis 12822]	Bordetella parapertussis 12822	2	0.954993	0.945375	2.0893
2.18	2.18	27.42	gi|33599787	hypothetical protein BB0798 [Bordetella bronchiseptica RB50]	Bordetella bronchiseptica RB50	3	0.954993	0.785864	1.51356
2	2	49.61	gi|33599921	hypothetical protein BB0932 [Bordetella bronchiseptica RB50]	Bordetella bronchiseptica RB50	1	0.954993	0.911665	2.63027
2	7.36	44.19	gi|47605840	RecName: Full=UDP-2,3-diacylglucosamine hydrolase	BORPE	4	0.954993	0.582969	5.59758
24.85	24.85	81.3	gi|81579743	RecName: Full=Indole-3-glycerol phosphate synthase; Short=IGPS	BORBR	19	0.946237	0.908726	1.09648
116.55	116.55	95.18	gi|33598350	hypothetical protein BPP3841 [Bordetella parapertussis 12822]	Bordetella parapertussis 12822	199	0.946237	0.0108571	1.00925
12.5	12.5	67.6	gi|33602036	putative glycerol-3-phosphate dehydrogenase [Bordetella bronchiseptica RB50]	Bordetella bronchiseptica RB50	8	0.946237	0.646432	1.11686
10.1	10.1	64.2	gi|33600423	putative nuclease/helicase [Bordetella bronchiseptica RB50]	Bordetella bronchiseptica RB50	5	0.946237	0.250764	1.31826
8.53	8.53	61	gi|33600117	hypothetical protein BB1131 [Bordetella bronchiseptica RB50]	Bordetella bronchiseptica RB50	7	0.946237	0.815969	1.07647
8.22	8.22	76.94	gi|33598065	putative ATP-dependent RNA helicase [Bordetella parapertussis 12822]	Bordetella parapertussis 12822	4	0.946237	0.507682	1.52757
8	8	45.68	gi|44888268	RecName: Full=3-methyl-2-oxobutanoate hydroxymethyltransferase; AltName: Full=Ketopantoate hydroxymethyltransferase; Short=KPHMT	BORBR	6	0.946237	0.455759	1.13763
7.11	7.11	40.23	gi|33603628	putative hemin transport protein [Bordetella bronchiseptica RB50]	Bordetella bronchiseptica RB50	5	0.946237	0.999573	1.20226
4.01	4.01	34.65	gi|33603476	hydrolase [Bordetella bronchiseptica RB50]	Bordetella bronchiseptica RB50	2	0.946237	0.817832	1.21339
4	4	25.65	gi|3451514	putative acetyltransferase [Bordetella bronchiseptica]	Bordetella bronchiseptica	2	0.946237	0.887023	1.41906
2.77	2.78	53.57	gi|33602563	hypothetical protein BB3588 [Bordetella bronchiseptica RB50]	Bordetella bronchiseptica RB50	2	0.946237	0.878263	1.13763
32.92	32.92	70.96	gi|33602219	GTP-binding elongation factor [Bordetella bronchiseptica RB50]	Bordetella bronchiseptica RB50	23	0.937562	0.783296	1.10662
31.7	31.7	74.39	gi|33596697	putative carbonic anhydrase precursor [Bordetella parapertussis 12822]	Bordetella parapertussis 12822	36	0.937562	0.310428	1.0666
126.94	126.94	93.58	gi|33597742	dihydrolipoamide acetyltransferase [Bordetella parapertussis 12822]	Bordetella parapertussis 12822	155	0.937562	8.54415e-06	1.00925
69.09	69.09	74.86	gi|33599966	gamma-glutamyltranspeptidase precursor [Bordetella bronchiseptica RB50]	Bordetella bronchiseptica RB50	86	0.937562	4.09798e-06	1.00925
30.23	30.23	82.9	gi|33602447	outer membrane protein A precursor [Bordetella bronchiseptica RB50]	Bordetella bronchiseptica RB50	42	0.937562	0.00238044	1.00925
22.72	22.72	79.36	gi|33603323	hypothetical protein BB4349 [Bordetella bronchiseptica RB50]	Bordetella bronchiseptica RB50	27	0.937562	0.86695	1.11686
20.03	20.03	68.22	gi|33592550	carbamoyl phosphate synthase small subunit [Bordetella pertussis Tohama I]	Bordetella pertussis Tohama I	16	0.937562	0.973736	1.18032
18.05	20.12	95.51	gi|33603235	putative universal stress protein [Bordetella bronchiseptica RB50]	Bordetella bronchiseptica RB50	16	0.937562	0.671054	1.22462
16.08	16.08	89.06	gi|41017024	RecName: Full=Deoxyguanosinetriphosphate triphosphohydrolase-like protein	BORBR	8	0.937562	0.13496	1.0666
15.77	15.77	85	gi|33603794	SCO1/SenC family protein [Bordetella bronchiseptica RB50]	Bordetella bronchiseptica RB50	11	0.937562	0.487791	1.21339
10.74	10.74	76.92	gi|73619755	RecName: Full=CCA-adding enzyme; AltName: Full=tRNA CCA-pyrophosphorylase; AltName: Full=tRNA adenylyl-/cytidylyl- transferase; AltName: Full=tRNA nucleotidyltransferase; AltName: Full=tRNA-NT	BORBR	8	0.937562	0.548493	1.27057
10.12	10.12	68.06	gi|33602569	hypothetical protein BB3594 [Bordetella bronchiseptica RB50]	Bordetella bronchiseptica RB50	6	0.937562	0.69065	1.09648
9.46	9.51	79.33	gi|33600427	hypothetical protein BB1441 [Bordetella bronchiseptica RB50]	Bordetella bronchiseptica RB50	5	0.937562	0.829737	1.1272
9.37	9.37	74.33	gi|44887830	RecName: Full=Deoxycytidine triphosphate deaminase; Short=dCTP deaminase	BORBR	10	0.937562	0.695272	1.11686
8.67	8.67	95.33	gi|33602071	putative lipoprotein [Bordetella bronchiseptica RB50]	Bordetella bronchiseptica RB50	9	0.937562	0.389786	1.08643
6.65	6.65	65.98	gi|33601485	hypothetical protein BB2506 [Bordetella bronchiseptica RB50]	Bordetella bronchiseptica RB50	5	0.937562	0.336905	1.07647
6.43	6.43	43.09	gi|33599945	hypothetical protein BB0956 [Bordetella bronchiseptica RB50]	Bordetella bronchiseptica RB50	4	0.937562	0.65193	1.08643
6	6	56.55	gi|33599052	histidine triad protein [Bordetella bronchiseptica RB50]	Bordetella bronchiseptica RB50	5	0.937562	0.948291	1.27057
4.07	4.07	57.72	gi|33564689	glutamate synthase [NADPH] small chain precursor [Bordetella pertussis Tohama I]	NADPH	3	0.937562	0.749746	1.78649
4	4	59.88	gi|33593718	exported protein [Bordetella pertussis Tohama I]	Bordetella pertussis Tohama I	6	0.937562	0.993595	1.40605
146.39	146.39	82.32	gi|33602644	alpha-ketoglutarate decarboxylase [Bordetella bronchiseptica RB50]	Bordetella bronchiseptica RB50	175	0.928966	4.21885e-15	1
78.11	78.11	96.35	gi|81836821	RecName: Full=ATP synthase subunit beta; AltName: Full=ATP synthase F1 sector subunit beta; AltName: Full=F-ATPase subunit beta	BORBR	121	0.928966	1.54349e-07	1.00925
14.44	14.44	47.44	gi|33599439	autotransporter [Bordetella bronchiseptica RB50]	Bordetella bronchiseptica RB50	11	0.928966	0.651531	1.7378
9.21	9.25	71.79	gi|33600161	hypothetical protein BB1175 [Bordetella bronchiseptica RB50]	Bordetella bronchiseptica RB50	7	0.928966	0.74838	1.78649
8	8	75.14	gi|33600411	hypothetical protein BB1425 [Bordetella bronchiseptica RB50]	Bordetella bronchiseptica RB50	6	0.928966	0.859685	1.18032
7.37	7.37	85.71	gi|81430371	RecName: Full=Pyridoxine/pyridoxamine 5'-phosphate oxidase; AltName: Full=PNP/PMP oxidase; Short=PNPOx; AltName: Full=Pyridoxal 5'-phosphate synthase	BORBR	6	0.928966	0.319134	1.08643
7.33	7.33	75.39	gi|33602743	ribosomal large subunit pseudouridine synthase C [Bordetella bronchiseptica RB50]	Bordetella bronchiseptica RB50	4	0.928966	0.364627	1.14815
7.14	7.14	74.59	gi|33602371	putative transferase [Bordetella bronchiseptica RB50]	Bordetella bronchiseptica RB50	5	0.928966	0.80838	1.28233
5.38	5.38	21.28	gi|33603381	phosphomethylpyrimidine kinase [Bordetella bronchiseptica RB50]	Bordetella bronchiseptica RB50	3	0.928966	0.961245	1.07647
4.23	4.23	47.56	gi|33592117	histone deacetylase family protein [Bordetella pertussis Tohama I]	Bordetella pertussis Tohama I	3	0.928966	0.680417	1.38038
4.12	4.12	32.74	gi|33599053	putative periplasmic divalent cation tolerance protein [Bordetella bronchiseptica RB50]	Bordetella bronchiseptica RB50	2	0.928966	0.890307	1.20226
4.07	4.07	57.53	gi|33603025	LysR family transcriptional regulator [Bordetella bronchiseptica RB50]	Bordetella bronchiseptica RB50	3	0.928966	0.807001	1.45881
2.43	2.43	65.59	gi|33601036	hypothetical protein BB2053 [Bordetella bronchiseptica RB50]	Bordetella bronchiseptica RB50	3	0.928966	0.889674	2.0893
2.02	2.02	50	gi|83755012	Chain A, Solution Structure For The Protein Coded By Gene Locus Bb0938 Of Bordetella Bronchiseptica. Northeast Structural Genomics Target Bor11.		1	0.928966	0.521259	1.22462
2	40.65	75.08	gi|33601117	hypothetical protein BB2134 [Bordetella bronchiseptica RB50]	Bordetella bronchiseptica RB50	30	0.928966	0.517565	1.40605
2	2	44.5	gi|33600417	hypothetical protein BB1431 [Bordetella bronchiseptica RB50]	Bordetella bronchiseptica RB50	2	0.928966	0.88357	1.49969
34.22	34.22	88.3	gi|33603183	dihydroorotase [Bordetella bronchiseptica RB50]	Bordetella bronchiseptica RB50	22	0.92045	0.702039	1.13763
13.86	13.86	66.99	gi|33602672	putative chaperonin [Bordetella bronchiseptica RB50]	Bordetella bronchiseptica RB50	13	0.92045	0.949761	1.14815
13.53	13.53	65.04	gi|33603435	putative protein-L-isoaspartate O-methyltransferase [Bordetella bronchiseptica RB50]	Bordetella bronchiseptica RB50	11	0.92045	0.448325	1.20226
11.46	11.46	79.71	gi|46397683	RecName: Full=Ribosome maturation factor rimM	BORBR	8	0.92045	0.531549	1.2942
9.53	9.53	66.76	gi|33599398	hypothetical protein BB0409 [Bordetella bronchiseptica RB50]	Bordetella bronchiseptica RB50	7	0.92045	0.982723	1.83654
7.82	7.82	62.93	gi|33602272	hypothetical protein BB3297 [Bordetella bronchiseptica RB50]	Bordetella bronchiseptica RB50	4	0.92045	0.424048	1.09648
4.12	4.12	41.07	gi|33603819	mce related protein [Bordetella bronchiseptica RB50]	Bordetella bronchiseptica RB50	3	0.92045	0.721459	1.14815
4.07	4.07	91.82	gi|33600228	hypothetical protein BB1242 [Bordetella bronchiseptica RB50]	Bordetella bronchiseptica RB50	3	0.92045	0.700579	1.09648
4	4	70.15	gi|33600906	hypothetical protein BB1921 [Bordetella bronchiseptica RB50]	Bordetella bronchiseptica RB50	2	0.92045	0.737024	2.05116
2.57	2.57	57.41	gi|81423061	RecName: Full=tRNA-specific 2-thiouridylase mnmA	BORPA	2	0.92045	0.576354	1.48594
2.48	2.49	83	gi|54041060	RecName: Full=Putative ribosome biogenesis GTPase RsgA	BORPE	3	0.92045	0.458176	1.18032
2	2	60	gi|33603582	F0F1 ATP synthase subunit C [Bordetella bronchiseptica RB50]	Bordetella bronchiseptica RB50	2	0.92045	0.860514	1.24738
122.45	122.45	88.35	gi|33600829	aconitate hydratase [Bordetella bronchiseptica RB50]	Bordetella bronchiseptica RB50	140	0.912011	0.906788	1.05682
23.97	23.97	65.11	gi|33602333	malonyl-CoA synthase [Bordetella bronchiseptica RB50]	Bordetella bronchiseptica RB50	13	0.912011	0.0263882	1.1272
8.47	8.47	49.38	gi|33603437	putative cytidylyltransferase [Bordetella bronchiseptica RB50]	Bordetella bronchiseptica RB50	7	0.912011	0.850524	1.44544
7.28	7.28	96.61	gi|33602386	hypothetical protein BB3413 [Bordetella bronchiseptica RB50]	Bordetella bronchiseptica RB50	4	0.912011	0.73295	1.36773
7.16	7.17	53.07	gi|33602307	adenosylmethionine--8-amino-7-oxononanoate transaminase [Bordetella bronchiseptica RB50]	Bordetella bronchiseptica RB50	4	0.912011	0.729887	1.30617
6.46	6.46	75.49	gi|33591323	hypothetical protein BP0060 [Bordetella pertussis Tohama I]	Bordetella pertussis Tohama I	4	0.912011	0.570731	1.23595
6.03	6.03	35.57	gi|33603847	ClpXP protease specificity-enhancing factor [Bordetella bronchiseptica RB50]	Bordetella bronchiseptica RB50	4	0.912011	0.729342	1.64437
6	6	63.43	gi|33599826	putative lipoprotein [Bordetella bronchiseptica RB50]	Bordetella bronchiseptica RB50	3	0.912011	0.398154	1.38038
4.09	4.1	63.55	gi|33599402	3-oxoadipate CoA-transferase subunit B [Bordetella bronchiseptica RB50]	Bordetella bronchiseptica RB50	3	0.912011	0.698064	1.19124
4	4	62.5	gi|33596996	hypothetical protein BPP2403 [Bordetella parapertussis 12822]	Bordetella parapertussis 12822	2	0.912011	0.956975	1.21339
3.02	3.02	49.61	gi|33602956	hypothetical protein BB3982 [Bordetella bronchiseptica RB50]	Bordetella bronchiseptica RB50	2	0.912011	0.902677	1.18032
2	2	63.79	gi|33601504	putative RNA pseudouridylate synthase [Bordetella bronchiseptica RB50]	Bordetella bronchiseptica RB50	1	0.912011	0.865642	2.0893
111.5	111.5	77.87	gi|33600433	carbamoyl phosphate synthase large subunit [Bordetella bronchiseptica RB50]	Bordetella bronchiseptica RB50	77	0.903649	0.56973	1.08643
43.94	43.94	79.47	gi|33602223	transcription elongation factor NusA [Bordetella bronchiseptica RB50]	Bordetella bronchiseptica RB50	44	0.903649	0.692854	1.07647
41.65	41.65	79.88	gi|39931438	RecName: Full=Glutamyl-tRNA(Gln) amidotransferase subunit A; Short=Glu-ADT subunit A	BORPA	32	0.903649	0.740359	1.1272
23.36	23.36	65.5	gi|33600827	hypothetical protein BB1842 [Bordetella bronchiseptica RB50]	Bordetella bronchiseptica RB50	16	0.903649	0.970351	1.15878
15.55	15.55	80.53	gi|41017680	RecName: Full=Ribose-5-phosphate isomerase A; AltName: Full=Phosphoriboisomerase A; Short=PRI	BORPA	9	0.903649	0.715479	1.15878
11.1	11.11	60.63	gi|81579222	RecName: Full=3-deoxy-manno-octulosonate cytidylyltransferase; AltName: Full=CMP-2-keto-3-deoxyoctulosonic acid synthase; Short=CKS; Short=CMP-KDO synthase	BORPA	7	0.903649	0.76139	1.18032
10.35	10.35	61.2	gi|33593790	putative short-chain dehydrogenase [Bordetella pertussis Tohama I]	Bordetella pertussis Tohama I	6	0.903649	0.748149	1.39316
5.77	5.77	58.62	gi|33603947	hypothetical protein BB4973 [Bordetella bronchiseptica RB50]	Bordetella bronchiseptica RB50	3	0.903649	0.712768	1.20226
5.68	5.68	37.32	gi|81578664	RecName: Full=Kynurenine formamidase; Short=KFA; AltName: Full=N-formylkynurenine formamidase	BORPE	3	0.903649	0.884174	2.0893
4.01	4.01	97.77	gi|33603065	D,D-heptose 1,7-bisphosphate phosphatase [Bordetella bronchiseptica RB50]	Bordetella bronchiseptica RB50	4	0.903649	0.636126	1.20226
2.23	2.23	52.56	gi|33603840	protease [Bordetella bronchiseptica RB50]	Bordetella bronchiseptica RB50	2	0.903649	0.848517	2.0893
2.1	2.1	76.56	gi|81579327	RecName: Full=NADPH-dependent 7-cyano-7-deazaguanine reductase; AltName: Full=7-cyano-7-carbaguanine reductase; AltName: Full=NADPH-dependent nitrile oxidoreductase; AltName: Full=PreQ(0) reductase	BORPA	3	0.903649	0.624414	1.15878
2.01	2.01	33.69	gi|33595852	phosphate transporter [Bordetella parapertussis 12822]	Bordetella parapertussis 12822	1	0.903649	0.74699	2.58226
2	2	60.64	gi|33595487	putative glycosyltransferase [Bordetella parapertussis 12822]	Bordetella parapertussis 12822	1	0.903649	0.969634	3.19154
2	2	49.68	gi|97441546	RecName: Full=Ectoine hydroxylase	BORBR	1	0.903649	0.919555	1.67494
56.23	56.24	96.1	gi|41018191	RecName: Full=Trigger factor; Short=TF	BORBR	46	0.895365	0.296074	1.0666
45.19	45.19	87.64	gi|33596566	putative periplasmic solute-binding protein [Bordetella parapertussis 12822]	Bordetella parapertussis 12822	65	0.895365	0.000350026	1.00925
17.06	17.06	74.31	gi|33603816	hypothetical protein BB4843 [Bordetella bronchiseptica RB50]	Bordetella bronchiseptica RB50	15	0.895365	0.512496	1.1695
13.67	13.67	79.77	gi|39932516	RecName: Full=UPF0246 protein BB3890	BORBR	10	0.895365	0.356531	1.13763
12.81	12.81	52.67	gi|33600922	putative oxidoreductase [Bordetella bronchiseptica RB50]	Bordetella bronchiseptica RB50	7	0.895365	0.842741	1.39316
11.51	11.51	88.29	gi|33599448	carboxymuconolactone decarboxylase [Bordetella bronchiseptica RB50]	Bordetella bronchiseptica RB50	11	0.895365	0.977657	1.07647
7.55	7.55	49.77	gi|81580232	RecName: Full=Homogentisate 1,2-dioxygenase; AltName: Full=Homogentisate oxygenase; AltName: Full=Homogentisic acid oxidase; AltName: Full=Homogentisicase	BORBR	5	0.895365	0.632878	1.10662
7.5	9.95	66.49	gi|33599068	excinuclease ABC subunit A [Bordetella bronchiseptica RB50]	Bordetella bronchiseptica RB50	11	0.895365	0.896212	1.11686
6.39	6.39	72.09	gi|67468773	RecName: Full=Molybdenum import ATP-binding protein ModC	BORPE	4	0.895365	0.748999	1.20226
6.01	6.01	54.17	gi|33600974	hypothetical protein BB1989 [Bordetella bronchiseptica RB50]	Bordetella bronchiseptica RB50	6	0.895365	0.939152	1.25892
4	4	70.4	gi|9910749	RecName: Full=Cytidylate kinase; Short=CK; AltName: Full=Cytidine monophosphate kinase; Short=CMP kinase	BORBR	2	0.895365	0.838544	2.0893
3.09	3.09	62.9	gi|33596547	hypothetical protein BPP1929 [Bordetella parapertussis 12822]	Bordetella parapertussis 12822	3	0.895365	0.839477	2.0893
2	2	49.79	gi|33591726	glutathione S-transferase [Bordetella pertussis Tohama I]	Bordetella pertussis Tohama I	1	0.895365	0.967512	1.30617
2	2	75.68	gi|33599213	transcription regulator ArsR [Bordetella bronchiseptica RB50]	Bordetella bronchiseptica RB50	1	0.895365	0.819356	2.0893
17.89	17.97	78.82	gi|33601006	hypothetical protein BB2022 [Bordetella bronchiseptica RB50]	Bordetella bronchiseptica RB50	9	0.887156	0.695506	1.41906
17.4	17.4	91.33	gi|62901356	RecName: Full=Thymidylate synthase; Short=TS; Short=TSase	BORBR	11	0.887156	0.908765	1.14815
15.79	15.79	68.94	gi|33602666	hypothetical protein BB3691 [Bordetella bronchiseptica RB50]	Bordetella bronchiseptica RB50	9	0.887156	0.830154	1.33045
14.08	14.08	64.61	gi|49037284	RecName: Full=UPF0082 protein BPP2422	BORPA	11	0.887156	0.665692	1.21339
12.06	12.06	97.06	gi|39931425	RecName: Full=Aspartyl/glutamyl-tRNA(Asn/Gln) amidotransferase subunit C; Short=Asp/Glu-ADT subunit C	BORPE	11	0.887156	0.540903	1.21339
10	10	77.21	gi|33591387	hypothetical protein BP0132 [Bordetella pertussis Tohama I]	Bordetella pertussis Tohama I	6	0.887156	0.925401	1.2942
10	10	68.02	gi|33599675	transcriptional regulator [Bordetella bronchiseptica RB50]	Bordetella bronchiseptica RB50	5	0.887156	0.663171	1.40605
8	8	60.5	gi|33603589	dihydroneopterin aldolase [Bordetella bronchiseptica RB50]	Bordetella bronchiseptica RB50	5	0.887156	0.941644	1.14815
2.91	2.91	36.99	gi|33602085	hypothetical protein BB3109 [Bordetella bronchiseptica RB50]	Bordetella bronchiseptica RB50	5	0.887156	0.397794	1.2942
2	2	42.14	gi|33602962	hypothetical protein BB3988 [Bordetella bronchiseptica RB50]	Bordetella bronchiseptica RB50	1	0.887156	0.753104	1.34276
54.13	54.14	93.58	gi|33599289	putative carboxy-terminal processing protease precursor [Bordetella bronchiseptica RB50]	Bordetella bronchiseptica RB50	48	0.879022	0.899752	1.11686
30.61	30.61	74.73	gi|33602811	respiratory-chain NADH dehydrogenase, 51 kDa subunit [Bordetella bronchiseptica RB50]	Bordetella bronchiseptica RB50	20	0.879022	0.288129	1.11686
18.88	18.88	73.72	gi|33595848	curved DNA-binding protein [Bordetella parapertussis 12822]	Bordetella parapertussis 12822	16	0.879022	0.474564	1.13763
11.59	11.59	59.49	gi|47605842	RecName: Full=UDP-N-acetylenolpyruvoylglucosamine reductase; AltName: Full=UDP-N-acetylmuramate dehydrogenase	BORPA	6	0.879022	0.766585	1.38038
8.65	8.65	73.27	gi|47606137	RecName: Full=Thiamine-phosphate pyrophosphorylase; Short=TMP pyrophosphorylase; Short=TMP-PPase; AltName: Full=Thiamine-phosphate synthase	BORBR	7	0.879022	0.461514	1.20226
8.06	8.06	72.56	gi|33602812	NADH dehydrogenase subunit E [Bordetella bronchiseptica RB50]	Bordetella bronchiseptica RB50	4	0.879022	0.475323	1.14815
6.25	6.26	50.73	gi|33601953	hypothetical protein BB2977 [Bordetella bronchiseptica RB50]	Bordetella bronchiseptica RB50	4	0.879022	0.199525	1.20226
6.01	6.01	56.44	gi|39931449	RecName: Full=Histidinol-phosphate aminotransferase 2; AltName: Full=Imidazole acetol-phosphate transaminase 2	BORBR	3	0.879022	0.376145	1.39316
2.04	2.04	55.67	gi|33599252	hypothetical protein BB0263 [Bordetella bronchiseptica RB50]	Bordetella bronchiseptica RB50	1	0.879022	0.810646	1.38038
2	2	45.71	gi|33601443	hypothetical protein BB2463 [Bordetella bronchiseptica RB50]	Bordetella bronchiseptica RB50	1	0.879022	0.993734	1.70608
38.36	38.36	84.92	gi|47115745	RecName: Full=Aspartyl/glutamyl-tRNA(Asn/Gln) amidotransferase subunit B; Short=Asp/Glu-ADT subunit B	BORBR	28	0.870964	0.756901	1.15878
12.66	12.66	92.64	gi|56749776	RecName: Full=Ubiquinone/menaquinone biosynthesis methyltransferase ubiE	BORBR	10	0.870964	0.221743	1.13763
12.2	12.2	64.94	gi|33602572	hypothetical protein BB3597 [Bordetella bronchiseptica RB50]	Bordetella bronchiseptica RB50	7	0.870964	0.458971	1.33045
8.41	8.41	72.69	gi|33601475	putative exodeoxyribonuclease III [Bordetella bronchiseptica RB50]	Bordetella bronchiseptica RB50	6	0.870964	0.593535	1.1272
8.35	8.35	79.72	gi|33600123	hypothetical protein BB1137 [Bordetella bronchiseptica RB50]	Bordetella bronchiseptica RB50	8	0.870964	0.611202	1.24738
8.14	9.56	78.05	gi|33603218	putative gamma-glutamyltranspeptidase [Bordetella bronchiseptica RB50]	Bordetella bronchiseptica RB50	7	0.870964	0.566158	1.30617
4.04	4.04	87.36	gi|59798871	RecName: Full=30S ribosomal protein S20	BORBR	2	0.870964	0.805582	1.5417
4	4	78.57	gi|33601982	acyl-CoA thioesterase I precursor [Bordetella bronchiseptica RB50]	Bordetella bronchiseptica RB50	2	0.870964	0.994699	5.10505
2.26	2.26	72.49	gi|33596385	putative molybdenum-binding protein [Bordetella parapertussis 12822]	Bordetella parapertussis 12822	2	0.870964	0.800517	2.0893
2	2	49.36	gi|33602571	poly-beta-hydroxybutyrate polymerase [Bordetella bronchiseptica RB50]	Bordetella bronchiseptica RB50	1	0.870964	0.822791	1.7378
2	2	55.52	gi|6850913	putative inner membrane sensor [Bordetella bronchiseptica]	Bordetella bronchiseptica	1	0.870964	0.798572	2.0893
2	2	60.7	gi|33596050	putative lipoprotein [Bordetella parapertussis 12822]	Bordetella parapertussis 12822	1	0.870964	0.799546	2.0893
50.85	50.85	70.7	gi|33597842	ribonuclease E [Bordetella parapertussis 12822]	Bordetella parapertussis 12822	34	0.862979	0.633372	1.18032
45.71	45.71	85.48	gi|33603332	putative exported solute binding protein [Bordetella bronchiseptica RB50]	Bordetella bronchiseptica RB50	56	0.862979	0.645229	1.08643
24.18	24.18	83.53	gi|33598604	putative cytochrome c [Bordetella parapertussis 12822]	Bordetella parapertussis 12822	20	0.862979	0.726393	1.20226
12.43	12.43	79.7	gi|33602736	hypothetical protein BB3761 [Bordetella bronchiseptica RB50]	Bordetella bronchiseptica RB50	7	0.862979	0.672011	1.25892
2.12	2.12	72.73	gi|77416434	RecName: Full=Glutamyl-Q tRNA(Asp) synthetase; Short=Glu-Q-RSs	BORBR	3	0.862979	0.334827	1.34276
2	2	36.56	gi|33591420	hypothetical protein BP0173 [Bordetella pertussis Tohama I]	Bordetella pertussis Tohama I	1	0.862979	0.797763	7.11213
17.83	18.2	85.54	gi|33597863	putative solute-binding periplasmic protein [Bordetella parapertussis 12822]	Bordetella parapertussis 12822	13	0.855067	0.938872	1.22462
17.81	17.81	86.07	gi|33603835	MttA/Hcf106 family protein [Bordetella bronchiseptica RB50]	Bordetella bronchiseptica RB50	14	0.855067	0.814177	1.15878
14.52	14.52	74.07	gi|33601586	undecaprenyl pyrophosphate synthetase [Bordetella bronchiseptica RB50]	Bordetella bronchiseptica RB50	8	0.855067	0.576547	1.28233
11.39	11.39	55.37	gi|38605196	RecName: Full=Ribosomal protein L11 methyltransferase; Short=L11 Mtase	BORBR	7	0.855067	0.621099	1.13763
7.73	7.75	72.91	gi|33593813	putative acid CoA ligase [Bordetella pertussis Tohama I]	Bordetella pertussis Tohama I	5	0.855067	0.257239	1.28233
5.82	5.82	93.96	gi|33600197	hypothetical protein BB1211 [Bordetella bronchiseptica RB50]	Bordetella bronchiseptica RB50	4	0.855067	0.777077	1.20226
22.64	22.64	84.38	gi|33602996	indole acetimide hydrolase [Bordetella bronchiseptica RB50]	Bordetella bronchiseptica RB50	12	0.847227	0.438021	1.24738
14.54	14.54	88.67	gi|33600937	hypothetical protein BB1952 [Bordetella bronchiseptica RB50]	Bordetella bronchiseptica RB50	13	0.847227	0.820623	1.1272
3.23	3.23	46.97	gi|33602663	hypothetical protein BB3688 [Bordetella bronchiseptica RB50]	Bordetella bronchiseptica RB50	3	0.847227	0.856243	1.14815
2	2	32.06	gi|33596567	hypothetical protein BPP1949 [Bordetella parapertussis 12822]	Bordetella parapertussis 12822	1	0.847227	0.546628	1.38038
26.05	26.05	86.9	gi|33598420	putative carbohydrate kinase [Bordetella parapertussis 12822]	Bordetella parapertussis 12822	17	0.83946	0.559039	1.15878
16.16	16.32	73.31	gi|39931442	RecName: Full=Histidinol-phosphate aminotransferase 1; AltName: Full=Imidazole acetol-phosphate transaminase 1	BORPA	10	0.83946	0.175301	1.18032
8.01	8.01	57.39	gi|33599181	hypothetical protein BB0191 [Bordetella bronchiseptica RB50]	Bordetella bronchiseptica RB50	5	0.83946	0.53426	1.5417
2	2	47.46	gi|33603054	hypothetical protein BB4080 [Bordetella bronchiseptica RB50]	Bordetella bronchiseptica RB50	1	0.83946	0.747595	2.0893
2	2	48.68	gi|33599112	hypothetical protein BB0120 [Bordetella bronchiseptica RB50]	Bordetella bronchiseptica RB50	1	0.83946	0.715554	1.99526
40.02	40.02	82.28	gi|33600855	phosphoribosylamine--glycine ligase [Bordetella bronchiseptica RB50]	Bordetella bronchiseptica RB50	30	0.831764	0.89314	1.14815
4.3	4.3	45.97	gi|33603595	ApaG [Bordetella bronchiseptica RB50]	Bordetella bronchiseptica RB50	6	0.831764	0.794603	1.24738
4	4	46.28	gi|3451487	putative formyl transferase [Bordetella bronchiseptica]	Bordetella bronchiseptica	3	0.831764	0.736752	2.0893
4	4	34.59	gi|33600080	hypothetical protein BB1094 [Bordetella bronchiseptica RB50]	Bordetella bronchiseptica RB50	2	0.831764	0.717837	1.23595
2.39	2.39	60.42	gi|81431747	RecName: Full=(Dimethylallyl)adenosine tRNA methylthiotransferase miaB; AltName: Full=tRNA-i(6)A37 methylthiotransferase	BORBR	2	0.831764	0.575579	7.17794
2	13.92	85.3	gi|81836195	RecName: Full=Probable thiol:disulfide interchange protein dsbC; Flags: Precursor	BORPE	9	0.831764	0.809006	1.31826
36.5	36.5	93.3	gi|33596952	4-aminobutyrate aminotransferase [Bordetella parapertussis 12822]	Bordetella parapertussis 12822	24	0.824138	0.167841	1.15878
27.56	27.56	95.16	gi|39932327	RecName: Full=Triosephosphate isomerase; Short=TIM; AltName: Full=Triose-phosphate isomerase	BORBR	23	0.824138	0.120578	1.09648
18.83	18.83	68.2	gi|81431048	RecName: Full=Bifunctional protein folD; Includes: RecName: Full=Methylenetetrahydrofolate dehydrogenase; Includes: RecName: Full=Methenyltetrahydrofolate cyclohydrolase	BORBR	13	0.824138	0.476949	1.1695
17.68	17.69	69.92	gi|61216032	RecName: Full=Ribonuclease PH; Short=RNase PH; AltName: Full=tRNA nucleotidyltransferase	BORBR	14	0.824138	0.319692	1.18032
16.95	16.95	72.41	gi|33601859	hypothetical protein BB2883 [Bordetella bronchiseptica RB50]	Bordetella bronchiseptica RB50	14	0.824138	0.274774	1.27057
14.76	14.76	72.16	gi|33603561	enoyl-CoA hydratase [Bordetella bronchiseptica RB50]	Bordetella bronchiseptica RB50	11	0.824138	0.787591	1.31826
13.75	13.75	73.6	gi|41017147	RecName: Full=Coproporphyrinogen-III oxidase, aerobic; Short=Coprogen oxidase; Short=Coproporphyrinogenase	BORBR	9	0.824138	0.813439	1.30617
6	6	60.12	gi|33598145	2-amino-4-hydroxy-6-hydroxymethyldihydropteridi ne pyrophosphokinase [Bordetella parapertussis 12822]	Bordetella parapertussis 12822	3	0.824138	0.847061	1.39316
5.12	5.12	80	gi|33599937	hypothetical protein BB0948 [Bordetella bronchiseptica RB50]	Bordetella bronchiseptica RB50	4	0.824138	0.96014	1.61436
4.01	4.01	49.26	gi|42559763	RecName: Full=tRNA pseudouridine synthase A; AltName: Full=tRNA pseudouridylate synthase I; AltName: Full=tRNA-uridine isomerase I	BORBR	2	0.824138	0.848102	1.35519
4	4	54.65	gi|33602653	hypothetical protein BB3678 [Bordetella bronchiseptica RB50]	Bordetella bronchiseptica RB50	3	0.824138	0.921964	1.22462
2.8	2.8	61.65	gi|33603385	hypothetical protein BB4411 [Bordetella bronchiseptica RB50]	Bordetella bronchiseptica RB50	2	0.824138	0.767229	1.25892
36.37	36.39	87	gi|33603002	putative binding-protein-dependent transport protein (periplasmic) [Bordetella bronchiseptica RB50]	Bordetella bronchiseptica RB50	26	0.816582	0.595436	1.14815
35.61	35.62	68.88	gi|33602343	putative cyclopropane-fatty-acyl-phospholipid synthase [Bordetella bronchiseptica RB50]	Bordetella bronchiseptica RB50	26	0.816582	0.954904	1.1272
31.02	31.02	80.2	gi|39932328	RecName: Full=Tryptophan synthase beta chain	BORBR	18	0.816582	0.207676	1.1695
20.9	20.9	73.48	gi|33599874	phosphoglucomutase [Bordetella bronchiseptica RB50]	Bordetella bronchiseptica RB50	13	0.816582	0.367256	1.22462
18.11	18.11	77.69	gi|33600776	acetyl-CoA acetyltransferase [Bordetella bronchiseptica RB50]	Bordetella bronchiseptica RB50	11	0.816582	0.485761	1.21339
17.44	17.44	79.07	gi|33601925	hypothetical protein BB2949 [Bordetella bronchiseptica RB50]	Bordetella bronchiseptica RB50	10	0.816582	0.183661	1.28233
14	14	89.31	gi|33600401	phosphoribosylaminoimidazole carboxylase catalytic subunit [Bordetella bronchiseptica RB50]	Bordetella bronchiseptica RB50	15	0.816582	0.776317	1.20226
12.58	12.58	67.6	gi|33601857	putative bacterioferritin comigratory protein [Bordetella bronchiseptica RB50]	Bordetella bronchiseptica RB50	13	0.816582	0.601867	1.18032
6.05	6.06	77.73	gi|33600439	putative regulatory lipoprotein [Bordetella bronchiseptica RB50]	Bordetella bronchiseptica RB50	3	0.816582	0.765575	1.49969
4.12	4.12	47.96	gi|33601791	putative mandelate racemase [Bordetella bronchiseptica RB50]	Bordetella bronchiseptica RB50	2	0.816582	0.665938	2.14783
2.93	2.93	72.74	gi|33594079	putative extracellular solute-binding protein [Bordetella pertussis Tohama I]	Bordetella pertussis Tohama I	4	0.816582	0.287314	1.19124
2.78	2.79	49.68	gi|33592817	AsnC family transcriptional regulator [Bordetella pertussis Tohama I]	Bordetella pertussis Tohama I	3	0.816582	0.876403	1.45881
33.95	33.95	64.8	gi|33602428	acyl-CoA dehydrogenase [Bordetella bronchiseptica RB50]	Bordetella bronchiseptica RB50	22	0.809096	0.511936	1.28233
23.63	23.63	73.21	gi|67983839	unknown [Bordetella bronchiseptica RB50]	Bordetella bronchiseptica RB50	16	0.809096	0.411058	1.19124
21.29	21.29	77.72	gi|81580307	RecName: Full=GTPase obg; AltName: Full=GTP-binding protein obg	BORBR	15	0.809096	0.360619	1.1695
10.07	10.08	76.82	gi|33596602	phosphoribosylglycinamide formyltransferase [Bordetella parapertussis 12822]	Bordetella parapertussis 12822	6	0.809096	0.354538	1.2942
10	10	78.95	gi|33601399	hypothetical protein BB2419 [Bordetella bronchiseptica RB50]	Bordetella bronchiseptica RB50	10	0.809096	0.971096	1.2942
9.17	9.17	84.76	gi|33600355	hypothetical protein BB1369 [Bordetella bronchiseptica RB50]	Bordetella bronchiseptica RB50	17	0.809096	0.761127	1.11686
4	4	50.4	gi|33597801	propionyl-CoA synthetase [Bordetella parapertussis 12822]	Bordetella parapertussis 12822	2	0.809096	0.637662	2.58226
3.48	3.48	59.86	gi|6650630	FhaC [Bordetella bronchiseptica]	Bordetella bronchiseptica	3	0.809096	0.607474	2.10863
2.77	2.77	92.24	gi|33599666	GntR family transcriptional regulator [Bordetella bronchiseptica RB50]	Bordetella bronchiseptica RB50	2	0.809096	0.984547	2.24905
2.54	2.54	69.67	gi|33599082	periplasmic solute-binding protein [Bordetella bronchiseptica RB50]	Bordetella bronchiseptica RB50	2	0.809096	0.268554	1.38038
2	2	69.92	gi|33601807	iron utilization protein [Bordetella bronchiseptica RB50]	Bordetella bronchiseptica RB50	1	0.809096	0.671567	2.0893
11.93	11.93	79.22	gi|33602068	hypothetical protein BB3092 [Bordetella bronchiseptica RB50]	Bordetella bronchiseptica RB50	9	0.801678	0.88619	1.1272
8.46	8.46	84.47	gi|33603478	hypothetical protein BB4504 [Bordetella bronchiseptica RB50]	Bordetella bronchiseptica RB50	5	0.801678	0.953981	1.2942
6.12	6.12	79.74	gi|33600460	hypothetical protein BB1475 [Bordetella bronchiseptica RB50]	Bordetella bronchiseptica RB50	4	0.801678	0.859353	1.97697
4.04	4.04	53.24	gi|33602564	hypothetical protein BB3589 [Bordetella bronchiseptica RB50]	Bordetella bronchiseptica RB50	2	0.801678	0.763655	1.97697
4.01	4.01	81.97	gi|37088020	RecName: Full=tRNA pseudouridine synthase B; AltName: Full=tRNA pseudouridine 55 synthase; Short=Psi55 synthase; AltName: Full=tRNA pseudouridylate synthase; AltName: Full=tRNA-uridine isomerase	BORPA	2	0.801678	0.370331	1.38038
3.21	3.21	40.7	gi|33603351	ribonucleotide-diphosphate reductase subunit beta [Bordetella bronchiseptica RB50]	Bordetella bronchiseptica RB50	2	0.801678	0.600847	2.0893
10.73	10.73	79.78	gi|60389747	RecName: Full=Bis(5'-nucleosyl)-tetraphosphatase, symmetrical; AltName: Full=Ap4A hydrolase; AltName: Full=Diadenosine 5',5'''-P1,P4-tetraphosphate pyrophosphohydrolase; AltName: Full=Diadenosine tetraphosphatase	BORBR	7	0.794328	0.704575	1.23595
4.02	4.02	45.61	gi|33593640	hypothetical protein BP2671 [Bordetella pertussis Tohama I]	Bordetella pertussis Tohama I	3	0.794328	0.675698	2.0893
2.01	2.01	81.86	gi|81836223	RecName: Full=Exodeoxyribonuclease 7 large subunit; AltName: Full=Exodeoxyribonuclease VII large subunit; Short=Exonuclease VII large subunit	BORPE	1	0.794328	0.62538	16.5959
17.22	17.22	81.78	gi|48474369	RecName: Full=Imidazole glycerol phosphate synthase subunit hisF; AltName: Full=IGP synthase cyclase subunit; AltName: Full=IGP synthase subunit hisF; AltName: Full=ImGP synthase subunit hisF; Short=IGPS subunit hisF	BORBR	13	0.787046	0.369991	1.2942
12.89	12.89	77.23	gi|33599113	NAD dependent epimerase/dehydratase family protein [Bordetella bronchiseptica RB50]	Bordetella bronchiseptica RB50	11	0.787046	0.32389	1.28233
2	2	33.75	gi|33600800	putative oligopeptide transport integral membrane protein [Bordetella bronchiseptica RB50]	Bordetella bronchiseptica RB50	1	0.787046	0.498601	2.77971
2	2	51.69	gi|81429960	RecName: Full=Cell division protein ftsB homolog	BORBR	1	0.787046	0.632915	1.24738
33.65	33.66	85.84	gi|33596886	cysteinyl-tRNA synthetase [Bordetella parapertussis 12822]	Bordetella parapertussis 12822	28	0.77983	0.885009	1.21339
29.79	29.8	70.28	gi|33603198	putative gamma-glutamyltranspeptidase [Bordetella bronchiseptica RB50]	Bordetella bronchiseptica RB50	17	0.77983	0.111789	1.22462
25.14	25.15	77	gi|33602360	putative ribonuclease [Bordetella bronchiseptica RB50]	Bordetella bronchiseptica RB50	14	0.77983	0.348415	1.28233
15.56	15.56	67.61	gi|33603843	ubiquinol-cytochrome C reductase iron-sulfur subunit [Bordetella bronchiseptica RB50]	Bordetella bronchiseptica RB50	16	0.77983	0.565868	1.21339
13.03	13.03	74.29	gi|47117181	RecName: Full=Outer-membrane lipoprotein carrier protein; Flags: Precursor	BORBR	12	0.77983	0.721208	1.18032
9.35	9.35	90.54	gi|33600250	hypothetical protein BB1264 [Bordetella bronchiseptica RB50]	Bordetella bronchiseptica RB50	8	0.77983	0.807706	1.15878
8.01	8.01	78.99	gi|33591375	hypothetical protein BP0117 [Bordetella pertussis Tohama I]	Bordetella pertussis Tohama I	4	0.77983	0.885245	1.27057
6	6	67.91	gi|45476871	RecName: Full=Phosphoribosyl-AMP cyclohydrolase; Short=PRA-CH	BORPE	4	0.77983	0.707517	1.22462
4.17	4.17	48.48	gi|33599838	hypothetical protein BB0849 [Bordetella bronchiseptica RB50]	Bordetella bronchiseptica RB50	3	0.77983	0.479275	1.40605
2	2	88.5	gi|33598045	hypothetical protein BPP3528 [Bordetella parapertussis 12822]	Bordetella parapertussis 12822	1	0.77983	0.569737	1.25892
21.66	21.67	68.74	gi|33600583	putative glutamyltransferase [Bordetella bronchiseptica RB50]	Bordetella bronchiseptica RB50	12	0.772681	0.320869	1.20226
9.57	9.57	66.52	gi|33603079	putative inner membrane protein [Bordetella bronchiseptica RB50]	Bordetella bronchiseptica RB50	8	0.772681	0.270042	1.34276
8.35	8.35	93.48	gi|33600207	hypothetical protein BB1221 [Bordetella bronchiseptica RB50]	Bordetella bronchiseptica RB50	6	0.772681	0.873357	1.35519
5.78	5.78	91.55	gi|33598298	hypothetical protein BPP3788 [Bordetella parapertussis 12822]	Bordetella parapertussis 12822	6	0.772681	0.446339	1.27057
2.01	2.01	55.46	gi|33602963	hypothetical protein BB3989 [Bordetella bronchiseptica RB50]	Bordetella bronchiseptica RB50	1	0.772681	0.643801	2.10863
2	2	65.3	gi|33603593	hypothetical protein BB4621 [Bordetella bronchiseptica RB50]	Bordetella bronchiseptica RB50	1	0.772681	0.657953	4.28548
2	2	32.86	gi|33601786	cytochrome C-type biogenesis protein [Bordetella bronchiseptica RB50]	Bordetella bronchiseptica RB50	1	0.772681	0.676257	4.52898
59.62	59.62	80.21	gi|33603177	putative bifunctional UDP-N-acetylmuramoylalanyl-D-glutamate--2,6-diaminopimelate ligase/UDP-N-acetylmuramoyl-tripeptide:D-alanyl-D-alanine ligase [Bordetella bronchiseptica RB50]	Bordetella bronchiseptica RB50	37	0.765597	0.389849	1.20226
46.48	46.48	84.39	gi|81713639	RecName: Full=Chaperone surA; AltName: Full=Peptidyl-prolyl cis-trans isomerase surA; Short=PPIase surA; AltName: Full=Rotamase surA; Flags: Precursor	BORPA	46	0.765597	0.0195355	1.09648
22.52	22.52	68.37	gi|33601097	molybdopterin biosynthesis protein [Bordetella bronchiseptica RB50]	Bordetella bronchiseptica RB50	13	0.765597	0.02899	1.24738
13.83	13.83	75.69	gi|81425214	RecName: Full=N-(5'-phosphoribosyl)anthranilate isomerase; Short=PRAI	BORPE	10	0.765597	0.326043	1.24738
12.91	12.91	70.67	gi|45476880	RecName: Full=Imidazole glycerol phosphate synthase subunit hisH; AltName: Full=IGP synthase glutamine amidotransferase subunit; AltName: Full=IGP synthase subunit hisH; AltName: Full=ImGP synthase subunit hisH; Short=IGPS subunit hisH	BORBR	11	0.765597	0.577267	1.21339
8.02	8.02	72.22	gi|33597196	putative lipoprotein [Bordetella parapertussis 12822]	Bordetella parapertussis 12822	8	0.765597	0.768978	1.31826
3.69	3.69	57.51	gi|33597534	putative deoxyribonucleotide triphosphate pyrophosphatase [Bordetella parapertussis 12822]	Bordetella parapertussis 12822	3	0.765597	0.540973	1.22462
31.98	31.99	76.42	gi|33600413	acetolactate synthase 2 catalytic subunit [Bordetella bronchiseptica RB50]	Bordetella bronchiseptica RB50	25	0.758578	0.302866	1.20226
26.98	62.83	71.7	gi|33600362	malic enzyme [Bordetella bronchiseptica RB50]	Bordetella bronchiseptica RB50	49	0.758578	0.560669	1.20226
16.17	16.17	65.38	gi|33600714	inositol-1-monophosphatase [Bordetella bronchiseptica RB50]	Bordetella bronchiseptica RB50	10	0.758578	0.353624	1.15878
15.36	15.36	80.14	gi|33600301	putative universal stress protein [Bordetella bronchiseptica RB50]	Bordetella bronchiseptica RB50	12	0.758578	0.475812	1.19124
9.08	9.08	80.22	gi|33603366	thioredoxin [Bordetella bronchiseptica RB50]	Bordetella bronchiseptica RB50	6	0.758578	0.749004	1.65959
3.82	3.82	57.54	gi|33602992	hypothetical protein BB4018 [Bordetella bronchiseptica RB50]	Bordetella bronchiseptica RB50	2	0.758578	0.893878	1.48594
2.57	2.57	52.29	gi|33592036	hypothetical protein BP0870 [Bordetella pertussis Tohama I]	Bordetella pertussis Tohama I	2	0.758578	0.643863	16.4437
2	2	43.52	gi|33599443	hypothetical protein BB0453 [Bordetella bronchiseptica RB50]	Bordetella bronchiseptica RB50	1	0.758578	0.616137	2.0893
2	2	41.79	gi|33599009	putative lipoprotein [Bordetella bronchiseptica RB50]	Bordetella bronchiseptica RB50	2	0.758578	0.617343	2.0893
19.78	19.78	70.57	gi|33600312	molybdopterin cofactor biosynthesis protein [Bordetella bronchiseptica RB50]	Bordetella bronchiseptica RB50	12	0.751623	0.52874	1.27057
11.18	11.4	66.07	gi|33602184	glycerol-3-phosphate-binding periplasmic protein precursor [Bordetella bronchiseptica RB50]	Bordetella bronchiseptica RB50	10	0.751623	0.342139	1.31826
9.88	9.88	71.81	gi|33599210	acetyltransferase (GNAT) family protein [Bordetella bronchiseptica RB50]	Bordetella bronchiseptica RB50	8	0.751623	0.587309	1.31826
4.01	4.01	53.9	gi|33599209	hypothetical protein BB0220 [Bordetella bronchiseptica RB50]	Bordetella bronchiseptica RB50	2	0.751623	0.577816	1.23595
2	2	57.77	gi|33599183	putative acyltransferase [Bordetella bronchiseptica RB50]	Bordetella bronchiseptica RB50	1	0.751623	0.612897	2.10863
48.72	48.72	76.86	gi|39931854	RecName: Full=Phosphoenolpyruvate carboxykinase [GTP]; Short=PEP carboxykinase; Short=PEPCK; AltName: Full=Phosphoenolpyruvate carboxylase	BORBR	30	0.744732	0.787253	1.19124
32.28	32.51	81.56	gi|33601404	glutathione reductase [Bordetella bronchiseptica RB50]	Bordetella bronchiseptica RB50	27	0.744732	0.232846	1.11686
22.4	22.4	84.42	gi|47605847	RecName: Full=Beta-hexosaminidase; AltName: Full=Beta-N-acetylhexosaminidase; AltName: Full=N-acetyl-beta-glucosaminidase	BORBR	15	0.744732	0.465712	1.24738
16.72	16.72	53.76	gi|33600410	hypothetical protein BB1424 [Bordetella bronchiseptica RB50]	Bordetella bronchiseptica RB50	9	0.744732	0.267695	1.28233
11.69	11.69	68.25	gi|33599399	3-oxoadipate enol-lactone hydrolase [Bordetella bronchiseptica RB50]	Bordetella bronchiseptica RB50	8	0.744732	0.224557	1.65959
6.54	6.54	98.2	gi|33600383	hypothetical protein BB1397 [Bordetella bronchiseptica RB50]	Bordetella bronchiseptica RB50	4	0.744732	0.599914	1.24738
2.2	2.2	79.01	gi|33603473	hypothetical protein BB4499 [Bordetella bronchiseptica RB50]	Bordetella bronchiseptica RB50	2	0.744732	0.41464	1.38038
2	2	44.35	gi|33601600	glutamine amidotransferase [Bordetella bronchiseptica RB50]	Bordetella bronchiseptica RB50	1	0.744732	0.580428	2.0893
48.13	48.13	62.45	gi|33601577	amidophosphoribosyltransferase [Bordetella bronchiseptica RB50]	Bordetella bronchiseptica RB50	37	0.737904	0.200399	1.20226
18.89	18.89	81.7	gi|33603507	orotate phosphoribosyltransferase [Bordetella bronchiseptica RB50]	Bordetella bronchiseptica RB50	14	0.737904	0.585245	1.1695
15.23	15.23	66.15	gi|33603591	putative 2-hydroxyacid dehydrogenase [Bordetella bronchiseptica RB50]	Bordetella bronchiseptica RB50	12	0.737904	0.4262	1.28233
10.01	10.01	52.56	gi|33593177	putative cytochrome C oxidase subunit [Bordetella pertussis Tohama I]	Bordetella pertussis Tohama I	5	0.737904	0.538213	1.43219
8.63	8.63	58.55	gi|33594165	putative phosphoglycolate phosphatase [Bordetella pertussis Tohama I]	Bordetella pertussis Tohama I	7	0.737904	0.510379	1.34276
34.39	34.39	85.71	gi|33596183	putative outer membrane protein [Bordetella parapertussis 12822]	Bordetella parapertussis 12822	42	0.731139	0.108779	1.08643
30.61	30.61	74.47	gi|55583923	RecName: Full=ADP-L-glycero-D-manno-heptose-6-epimerase; AltName: Full=ADP-L-glycero-beta-D-manno-heptose-6-epimerase; Short=ADP-glyceromanno-heptose 6-epimerase; Short=ADP-hep 6-epimerase; Short=AGME	BORBR	28	0.731139	0.205569	1.1695
61	61	78.31	gi|48428535	RecName: Full=Leucyl-tRNA synthetase; AltName: Full=Leucine--tRNA ligase; Short=LeuRS	BORPE	50	0.731139	0.0205276	1.15878
22.43	22.44	90.86	gi|39932138	RecName: Full=Ribosome-recycling factor; Short=RRF; AltName: Full=Ribosome-releasing factor	BORBR	22	0.731139	0.20927	1.18032
12	12	72.54	gi|81432318	RecName: Full=7-cyano-7-deazaguanine synthase; AltName: Full=7-cyano-7-carbaguanine synthase; AltName: Full=PreQ(0) synthase; AltName: Full=Queuosine biosynthesis protein queC	BORBR	8	0.731139	0.663806	1.23595
7.89	7.89	93.58	gi|33600374	hypothetical protein BB1388 [Bordetella bronchiseptica RB50]	Bordetella bronchiseptica RB50	6	0.731139	0.870433	1.51356
6.22	6.22	80.3	gi|33601136	putative IIA component of sugar transport PTS system [Bordetella bronchiseptica RB50]	Bordetella bronchiseptica RB50	6	0.731139	0.727936	1.36773
33.06	33.06	96.3	gi|85540682	RecName: Full=3-isopropylmalate dehydratase small subunit 1; AltName: Full=Alpha-IPM isomerase 1; Short=IPMI 1; AltName: Full=Isopropylmalate isomerase 1	BORPA	25	0.724436	0.210932	1.13763
10.18	10.18	58.95	gi|33599197	hypothetical protein BB0208 [Bordetella bronchiseptica RB50]	Bordetella bronchiseptica RB50	6	0.724436	0.240816	1.35519
60.08	60.09	82.98	gi|33601116	aspartate-semialdehyde dehydrogenase [Bordetella bronchiseptica RB50]	Bordetella bronchiseptica RB50	51	0.717794	0.321262	1.1272
35.24	35.24	70.38	gi|33602993	putative ABC transporter ATP-binding protein [Bordetella bronchiseptica RB50]	Bordetella bronchiseptica RB50	21	0.717794	0.0362453	1.24738
2	2	51.75	gi|3451502	putative glutamine amidotransferase [Bordetella bronchiseptica]	Bordetella bronchiseptica	1	0.717794	0.66877	21.2814
161.76	161.76	95.85	gi|33602906	putative zinc protease [Bordetella bronchiseptica RB50]	Bordetella bronchiseptica RB50	211	0.711214	0.865297	1.05682
18.69	18.69	85.08	gi|81579900	RecName: Full=Pyridoxine 5'-phosphate synthase; Short=PNP synthase	BORBR	14	0.711214	0.356445	1.14815
18.29	18.29	71.33	gi|33603594	putative membrane-bound transglycolase [Bordetella bronchiseptica RB50]	Bordetella bronchiseptica RB50	9	0.711214	0.709794	1.33045
8.01	8.01	50.58	gi|33601616	hypothetical protein BB2639 [Bordetella bronchiseptica RB50]	Bordetella bronchiseptica RB50	6	0.711214	0.475895	1.34276
6.01	6.01	85.58	gi|33594961	hypothetical protein BPP0245 [Bordetella parapertussis 12822]	Bordetella parapertussis 12822	5	0.711214	0.441166	1.44544
2	2	32.06	gi|73621658	RecName: Full=L-ectoine synthase; AltName: Full=N-acetyldiaminobutyrate dehydratase	BORPA	1	0.711214	0.564345	1.38038
12	12	82.86	gi|33591805	hypothetical protein BP0606 [Bordetella pertussis Tohama I]	Bordetella pertussis Tohama I	8	0.704693	0.289305	1.34276
2.57	2.57	42	gi|33603588	putative oxidoreductase [Bordetella bronchiseptica RB50]	Bordetella bronchiseptica RB50	2	0.704693	0.272108	1.38038
42.77	42.77	83.94	gi|33601142	hypothetical protein BB2159 [Bordetella bronchiseptica RB50]	Bordetella bronchiseptica RB50	32	0.698232	0.155986	1.18032
62.1	62.11	71.62	gi|33597071	aminopeptidase N [Bordetella parapertussis 12822]	Bordetella parapertussis 12822	35	0.698232	0.00653697	1.22462
53.12	53.12	83.8	gi|39931453	RecName: Full=Fumarate hydratase class II; Short=Fumarase C	BORBR	44	0.698232	0.0347681	1.1272
17.71	17.71	66.44	gi|50402206	RecName: Full=Probable septum site-determining protein minC	BORPA	14	0.698232	0.113322	1.23595
17.7	17.7	80.65	gi|33603052	putative citrate lyase beta subunit [Bordetella bronchiseptica RB50]	Bordetella bronchiseptica RB50	11	0.698232	0.189975	1.30617
9.81	9.81	85.25	gi|33595793	AhpC/TSA-family protein [Bordetella parapertussis 12822]	Bordetella parapertussis 12822	9	0.698232	0.471453	1.22462
8.01	8.01	56	gi|81432383	RecName: Full=Protein-export protein secB	BORBR	26	0.698232	0.734154	1.20226
3.6	3.6	65.49	gi|33591919	putative transcriptional regulator [Bordetella pertussis Tohama I]	Bordetella pertussis Tohama I	2	0.698232	0.301659	1.35519
2.14	2.14	48.91	gi|33601788	hypothetical protein BB2812 [Bordetella bronchiseptica RB50]	Bordetella bronchiseptica RB50	3	0.698232	0.683068	1.99526
11.15	11.15	59.45	gi|33603812	hypothetical protein BB4839 [Bordetella bronchiseptica RB50]	Bordetella bronchiseptica RB50	10	0.691831	0.536676	1.25892
10.84	10.84	73.27	gi|33597574	amidase [Bordetella parapertussis 12822]	Bordetella parapertussis 12822	9	0.691831	0.113104	1.22462
8.75	8.75	62.42	gi|48427885	RecName: Full=Deoxyuridine 5'-triphosphate nucleotidohydrolase; Short=dUTPase; AltName: Full=dUTP pyrophosphatase	BORBR	6	0.691831	0.409026	1.35519
4.75	4.75	98.57	gi|33602961	hypothetical protein BB3987 [Bordetella bronchiseptica RB50]	Bordetella bronchiseptica RB50	5	0.691831	0.472286	1.25892
4.17	4.94	53.73	gi|33600456	hypothetical protein BB1471 [Bordetella bronchiseptica RB50]	Bordetella bronchiseptica RB50	4	0.691831	0.660728	1.57036
2	2	66.36	gi|33595115	phosphate starvation-inducible protein precursor [Bordetella parapertussis 12822]	Bordetella parapertussis 12822	1	0.691831	0.531318	2.10863
55.67	55.67	78.92	gi|33603188	putative hemolysin [Bordetella bronchiseptica RB50]	Bordetella bronchiseptica RB50	76	0.685488	0.548359	1.21339
23.97	23.97	86.37	gi|33596603	hypothetical protein BPP1987 [Bordetella parapertussis 12822]	Bordetella parapertussis 12822	13	0.685488	0.300095	1.36773
20.81	20.81	74.87	gi|33602149	putative quinoprotein [Bordetella bronchiseptica RB50]	Bordetella bronchiseptica RB50	14	0.685488	0.263051	1.21339
19.37	19.37	100	gi|33603194	hypothetical protein BB4219 [Bordetella bronchiseptica RB50]	Bordetella bronchiseptica RB50	12	0.685488	0.161537	1.22462
15.88	15.88	77.59	gi|13182939	flagellin [Bordetella bronchiseptica]	Bordetella bronchiseptica	11	0.685488	0.355028	2.33346
13.05	13.05	85.44	gi|33599403	3-oxoadipate CoA-transferase subunit A [Bordetella bronchiseptica RB50]	Bordetella bronchiseptica RB50	7	0.685488	0.110835	1.19124
44.73	44.74	93.71	gi|33599061	diaminopimelate decarboxylase [Bordetella bronchiseptica RB50]	Bordetella bronchiseptica RB50	36	0.679204	0.0346574	1.24738
21.85	21.85	70.54	gi|67460375	RecName: Full=Chorismate synthase; AltName: Full=5-enolpyruvylshikimate-3-phosphate phospholyase	BORBR	17	0.679204	0.170235	1.14815
12	12	65.58	gi|33603481	nitrogen regulatory IIA protein [Bordetella bronchiseptica RB50]	Bordetella bronchiseptica RB50	7	0.679204	0.439913	1.27057
10.24	10.24	96.48	gi|51316376	RecName: Full=Protein mraZ	BORBR	9	0.679204	0.274567	1.21339
9.2	9.2	66.67	gi|51701574	RecName: Full=2-C-methyl-D-erythritol 2,4-cyclodiphosphate synthase; Short=MECDP-synthase; Short=MECPS	BORPA	5	0.679204	0.32717	1.25892
5.21	31.15	67.77	gi|33596442	autotransporter [Bordetella parapertussis 12822]	Bordetella parapertussis 12822	26	0.679204	0.391958	1.38038
4.91	4.91	40.23	gi|33603255	hydroxyacylglutathione hydrolase [Bordetella bronchiseptica RB50]	Bordetella bronchiseptica RB50	3	0.679204	0.895373	1.43219
2	41.54	94.46	gi|46576759	RecName: Full=Phosphoglycerate kinase	BORBR	24	0.679204	0.688302	1.58489
43.42	43.42	88.74	gi|39932139	RecName: Full=Lysyl-tRNA synthetase; AltName: Full=Lysine--tRNA ligase; Short=LysRS	BORBR	28	0.672977	0.0799526	1.22462
33.4	33.4	85.95	gi|33596024	allantoate amidohydrolase [Bordetella parapertussis 12822]	Bordetella parapertussis 12822	23	0.672977	0.0662448	1.22462
76.35	76.35	81.22	gi|81431251	RecName: Full=Isoleucyl-tRNA synthetase; AltName: Full=Isoleucine--tRNA ligase; Short=IleRS	BORBR	60	0.672977	0.0323501	1.21339
20.77	20.77	62.3	gi|33601574	FolC bifunctional protein [includes: folylpolyglutamate synthase and dihydrofolate synthase] [Bordetella bronchiseptica RB50]	889134	15	0.672977	0.272593	1.40605
17.14	18.28	78.85	gi|81836820	RecName: Full=Probable thiol:disulfide interchange protein dsbC; Flags: Precursor	BORBR	12	0.672977	0.67542	1.19124
12.07	12.07	34.66	gi|33602825	high-affinity choline transport protein [Bordetella bronchiseptica RB50]	Bordetella bronchiseptica RB50	7	0.672977	0.214665	1.39316
4.01	4.01	49.36	gi|33602401	phenylacetic acid degradation protein [Bordetella bronchiseptica RB50]	Bordetella bronchiseptica RB50	2	0.672977	0.832127	1.65959
2	18.13	72.99	gi|33596066	hypothetical protein BPP1409 [Bordetella parapertussis 12822]	Bordetella parapertussis 12822	18	0.672977	0.649565	1.21339
2	2	57.58	gi|33594472	voltage-gated potassium channel [Bordetella pertussis Tohama I]	Bordetella pertussis Tohama I	2	0.672977	0.51022	2.29087
22.85	22.85	73.76	gi|6013215	5-enolpyruvylshikimate-3-phosphate synthase [Bordetella bronchiseptica]	Bordetella bronchiseptica	14	0.666807	0.0273758	1.34276
9.57	9.57	60.16	gi|81430196	RecName: Full=Putative iron-sulfur cluster insertion protein erpA	BORBR	6	0.666807	0.278887	1.25892
2	82.39	76.12	gi|33594336	malic enzyme [Bordetella pertussis Tohama I]	Bordetella pertussis Tohama I	69	0.666807	0.49582	2.0893
60.75	65.11	86.13	gi|33601517	dihydrolipoamide dehydrogenase [Bordetella bronchiseptica RB50]	Bordetella bronchiseptica RB50	60	0.660694	0.975872	1.48594
44.62	44.62	95.83	gi|33600997	superoxide dismutase [Bordetella bronchiseptica RB50]	Bordetella bronchiseptica RB50	47	0.660694	0.41521	1.21339
22.1	23.89	77.37	gi|33603162	hypothetical protein BB4187 [Bordetella bronchiseptica RB50]	Bordetella bronchiseptica RB50	18	0.660694	0.169208	1.19124
8.03	8.03	47.72	gi|81424426	RecName: Full=LPS-assembly protein lptD; AltName: Full=Organic solvent tolerance protein; Flags: Precursor	BORPE	5	0.660694	0.121534	1.49969
20.02	20.02	91.8	gi|33598282	hypothetical protein BPP3772 [Bordetella parapertussis 12822]	Bordetella parapertussis 12822	13	0.654636	0.0682701	1.36773
15.51	15.51	58.85	gi|33602866	putative oxidoreductase [Bordetella bronchiseptica RB50]	Bordetella bronchiseptica RB50	12	0.654636	0.295	1.25892
10.52	10.52	68.79	gi|33600313	molybdenum cofactor biosynthesis protein [Bordetella bronchiseptica RB50]	Bordetella bronchiseptica RB50	8	0.654636	0.427262	1.22462
6.02	6.02	89.69	gi|33599285	glutaredoxin 3 [Bordetella bronchiseptica RB50]	Bordetella bronchiseptica RB50	5	0.654636	0.196921	1.1695
2.32	2.33	52.78	gi|33600769	putative flavocytochrome [Bordetella bronchiseptica RB50]	Bordetella bronchiseptica RB50	3	0.654636	0.58794	1.8197
19.09	19.09	85.82	gi|33596598	bifunctional phosphopantothenoylcysteine decarboxylase/phosphopantothenate synthase [Bordetella parapertussis 12822]	Bordetella parapertussis 12822	15	0.648634	0.749499	1.35519
8.98	8.98	58.24	gi|39931046	RecName: Full=Peptide deformylase 1; Short=PDF 1; AltName: Full=Polypeptide deformylase 1	BORBR	7	0.648634	0.521333	1.33045
8.22	8.22	47.32	gi|33599010	hypothetical protein BB0017 [Bordetella bronchiseptica RB50]	Bordetella bronchiseptica RB50	6	0.648634	0.382203	1.2942
7.92	7.92	68.82	gi|33603189	methionine sulfoxide reductase A [Bordetella bronchiseptica RB50]	Bordetella bronchiseptica RB50	6	0.648634	0.418613	1.31826
2.23	2.23	79.23	gi|81580336	RecName: Full=Probable GTP-binding protein engB	BORBR	3	0.648634	0.749547	1.64437
2.2	2.2	41.71	gi|33603722	hypothetical protein BB4749 [Bordetella bronchiseptica RB50]	Bordetella bronchiseptica RB50	3	0.648634	0.746099	1.52757
32.32	32.33	91.57	gi|39932136	RecName: Full=Tryptophanyl-tRNA synthetase; AltName: Full=Tryptophan--tRNA ligase; Short=TrpRS	BORBR	23	0.642688	0.192583	1.24738
34.31	34.31	86.24	gi|33568030	transaldolase B [Bordetella bronchiseptica RB50]	Bordetella bronchiseptica RB50	20	0.642688	0.0476498	1.28233
12.12	12.12	71.14	gi|33591592	extracellular solute-binding protein [Bordetella pertussis Tohama I]	Bordetella pertussis Tohama I	6	0.642688	0.575272	1.41906
7.57	7.58	58.57	gi|33595365	hypothetical protein BPP0667 [Bordetella parapertussis 12822]	Bordetella parapertussis 12822	4	0.642688	0.376309	1.2942
4.21	4.21	82.98	gi|33593651	phenylacetate-CoA oxygenase subunit PaaB [Bordetella pertussis Tohama I]	Bordetella pertussis Tohama I	4	0.642688	0.486083	1.39316
2	2	48.34	gi|33600593	hypothetical protein BB1608 [Bordetella bronchiseptica RB50]	Bordetella bronchiseptica RB50	1	0.642688	0.384932	1.57036
32.01	32.01	66.67	gi|33601581	methionine aminopeptidase [Bordetella bronchiseptica RB50]	Bordetella bronchiseptica RB50	22	0.636796	0.115465	1.24738
30.04	30.04	92	gi|33601952	glutamine ABC transporter periplasmic protein [Bordetella bronchiseptica RB50]	Bordetella bronchiseptica RB50	57	0.636796	0.294039	1.07647
19.6	19.6	77.58	gi|46395752	RecName: Full=ATP phosphoribosyltransferase; Short=ATP-PRT; Short=ATP-PRTase	BORBR	12	0.636796	0.186991	1.31826
16.81	16.83	89.81	gi|33599375	hypothetical protein BB0386 [Bordetella bronchiseptica RB50]	Bordetella bronchiseptica RB50	9	0.636796	0.822759	1.34276
8.74	8.74	77.55	gi|33599400	YciI-like protein [Bordetella bronchiseptica RB50]	Bordetella bronchiseptica RB50	9	0.636796	0.627969	1.30617
7.78	7.78	40.91	gi|33599200	haloacid dehalogenase-like hydrolase [Bordetella bronchiseptica RB50]	Bordetella bronchiseptica RB50	5	0.636796	0.299225	1.38038
7.17	7.22	76.47	gi|33601234	cold shock-like protein [Bordetella bronchiseptica RB50]	Bordetella bronchiseptica RB50	8	0.636796	0.0747871	1.19124
6.07	6.07	77.74	gi|33603452	hypothetical protein BB4478 [Bordetella bronchiseptica RB50]	Bordetella bronchiseptica RB50	3	0.636796	0.249394	1.51356
6.01	6.01	60.53	gi|81579570	RecName: Full=Large-conductance mechanosensitive channel	BORBR	3	0.636796	0.539105	1.58489
4.04	4.04	42.81	gi|33599095	putative dihydrodipicolinate synthase [Bordetella bronchiseptica RB50]	Bordetella bronchiseptica RB50	2	0.636796	0.53513	1.25892
2	2	48.58	gi|33599832	hypothetical protein BB0843 [Bordetella bronchiseptica RB50]	Bordetella bronchiseptica RB50	1	0.636796	0.464391	2.10863
27.13	27.13	97.04	gi|33603846	stringent starvation protein A [Bordetella bronchiseptica RB50]	Bordetella bronchiseptica RB50	33	0.630957	0.203021	1.18032
23.1	23.1	88.28	gi|33603163	hypothetical protein BB4188 [Bordetella bronchiseptica RB50]	Bordetella bronchiseptica RB50	14	0.630957	0.0471376	1.20226
13.67	13.67	73.97	gi|33595853	molybdenum cofactor biosynthesis protein [Bordetella parapertussis 12822]	Bordetella parapertussis 12822	7	0.630957	0.2171	1.23595
12	12	99.2	gi|33601031	hypothetical protein BB2048 [Bordetella bronchiseptica RB50]	Bordetella bronchiseptica RB50	8	0.630957	0.466222	1.35519
6	6	69.85	gi|47117182	RecName: Full=Outer-membrane lipoprotein lolB; Flags: Precursor	BORBR	3	0.630957	0.359499	1.88799
4	4	34.11	gi|33603792	hypothetical protein BB4819 [Bordetella bronchiseptica RB50]	Bordetella bronchiseptica RB50	2	0.630957	0.568382	1.41906
30.23	30.23	90.99	gi|33602426	sulfate-binding protein precursor [Bordetella bronchiseptica RB50]	Bordetella bronchiseptica RB50	26	0.625173	0.175182	1.21339
19.78	19.78	50.48	gi|62286867	RecName: Full=Glucose-6-phosphate isomerase; Short=GPI; AltName: Full=Phosphoglucose isomerase; Short=PGI; AltName: Full=Phosphohexose isomerase; Short=PHI	BORBR	14	0.625173	0.0945861	1.41906
15.08	15.08	57.95	gi|33602707	putative oxidoreductase [Bordetella bronchiseptica RB50]	Bordetella bronchiseptica RB50	7	0.625173	0.402816	1.41906
12.91	12.91	65.08	gi|33602015	hypothetical protein BB3039 [Bordetella bronchiseptica RB50]	Bordetella bronchiseptica RB50	17	0.625173	0.213811	1.19124
12.74	12.79	77.53	gi|33596885	hypothetical protein BPP2282 [Bordetella parapertussis 12822]	Bordetella parapertussis 12822	7	0.625173	0.391494	1.41906
10.22	10.22	64.9	gi|33599241	putative lysine decarboxylase [Bordetella bronchiseptica RB50]	Bordetella bronchiseptica RB50	7	0.625173	0.620123	1.40605
9.32	9.32	42.54	gi|33593178	putative ferredoxin [Bordetella pertussis Tohama I]	Bordetella pertussis Tohama I	5	0.625173	0.658555	1.75388
6	6	60.61	gi|33597193	hypothetical protein BPP2612 [Bordetella parapertussis 12822]	Bordetella parapertussis 12822	4	0.625173	0.71795	1.47231
54.06	54.06	83.36	gi|33602975	bifunctional phosphoribosylaminoimidazolecarboxamide formyltransferase/IMP cyclohydrolase [Bordetella bronchiseptica RB50]	Bordetella bronchiseptica RB50	46	0.619441	0.0798459	1.25892
34.3	34.3	78.51	gi|33600858	aminotransferase [Bordetella bronchiseptica RB50]	Bordetella bronchiseptica RB50	31	0.619441	0.357798	1.2942
33.42	33.43	88	gi|50400444	RecName: Full=2,3-bisphosphoglycerate-dependent phosphoglycerate mutase; Short=BPG-dependent PGAM; Short=PGAM; Short=Phosphoglyceromutase; Short=dPGM	BORBR	35	0.619441	0.216881	1.24738
31.23	31.23	83.99	gi|33602960	branched-chain amino acid aminotransferase [Bordetella bronchiseptica RB50]	Bordetella bronchiseptica RB50	26	0.619441	0.250776	1.28233
29.5	29.5	83.72	gi|33600641	dihydrodipicolinate synthase [Bordetella bronchiseptica RB50]	Bordetella bronchiseptica RB50	30	0.619441	0.058226	1.21339
27.45	27.58	81.64	gi|33603821	hypothetical protein BB4848 [Bordetella bronchiseptica RB50]	Bordetella bronchiseptica RB50	48	0.619441	0.173736	1.14815
43.69	43.69	90.4	gi|39931040	RecName: Full=N-acetyl-gamma-glutamyl-phosphate reductase; Short=AGPR; AltName: Full=N-acetyl-glutamate semialdehyde dehydrogenase; Short=NAGSA dehydrogenase	BORBR	38	0.619441	0.00437231	1.1272
16.32	16.32	87.15	gi|81579758	RecName: Full=ATP synthase subunit delta; AltName: Full=ATP synthase F(1) sector subunit delta; AltName: Full=F-type ATPase subunit delta; Short=F-ATPase subunit delta	BORBR	10	0.619441	0.505406	1.24738
8.6	8.6	55.25	gi|81425347	RecName: Full=Thiopurine S-methyltransferase; AltName: Full=Thiopurine methyltransferase	BORPE	5	0.619441	0.297147	1.23595
2.48	2.48	88.12	gi|81580338	RecName: Full=30S ribosomal protein S14	BORBR	3	0.619441	0.891942	1.59956
81.46	82.39	78.48	gi|33599915	malic enzyme [Bordetella bronchiseptica RB50]	Bordetella bronchiseptica RB50	70	0.613762	0.316318	1.33045
37.67	37.67	82.46	gi|33602951	hypothetical protein BB3977 [Bordetella bronchiseptica RB50]	Bordetella bronchiseptica RB50	24	0.613762	0.7904	1.25892
24.89	24.89	75.85	gi|33602324	putative efflux system inner membrane protein [Bordetella bronchiseptica RB50]	Bordetella bronchiseptica RB50	16	0.613762	0.199778	1.33045
10.79	10.79	83.95	gi|33602097	hypothetical protein BB3121 [Bordetella bronchiseptica RB50]	Bordetella bronchiseptica RB50	6	0.613762	0.350978	1.48594
10.54	10.54	84.48	gi|33602754	hypothetical protein BB3779 [Bordetella bronchiseptica RB50]	Bordetella bronchiseptica RB50	7	0.613762	0.0667126	1.33045
6.23	6.23	74.64	gi|33602664	2-methylcitrate dehydratase [Bordetella bronchiseptica RB50]	Bordetella bronchiseptica RB50	4	0.613762	0.180763	1.36773
44.83	44.83	76.32	gi|81424462	RecName: Full=Glutaminyl-tRNA synthetase; AltName: Full=Glutamine--tRNA ligase; Short=GlnRS	BORPE	30	0.608135	0.157998	1.2942
42.74	42.74	81.15	gi|46396811	RecName: Full=Adenylosuccinate synthetase; Short=AMPSase; Short=AdSS; AltName: Full=IMP--aspartate ligase	BORBR	35	0.608135	0.31851	1.2942
20.39	20.39	80.25	gi|33602741	putative sulfite oxidase subunit YedY [Bordetella bronchiseptica RB50]	Bordetella bronchiseptica RB50	19	0.608135	0.0294239	1.13763
12.57	13.51	80.15	gi|33601260	scaffold protein [Bordetella bronchiseptica RB50]	Bordetella bronchiseptica RB50	8	0.608135	0.158806	1.44544
9.09	9.09	70	gi|45477235	RecName: Full=Uracil-DNA glycosylase; Short=UDG	BORBR	6	0.608135	0.103048	1.36773
2	2	47.96	gi|33603547	hypothetical protein BB4575 [Bordetella bronchiseptica RB50]	Bordetella bronchiseptica RB50	1	0.608135	0.338507	1.92309
40.69	40.69	75.33	gi|33592578	hypothetical protein BP1485 [Bordetella pertussis Tohama I]	Bordetella pertussis Tohama I	32	0.60256	0.444957	1.38038
39.7	39.7	84.41	gi|33601773	putative amino acid ABC transporter solute-binding protein [Bordetella bronchiseptica RB50]	Bordetella bronchiseptica RB50	36	0.60256	0.163096	1.2942
26.78	26.78	65.64	gi|33601608	enoly-CoA hydratase [Bordetella bronchiseptica RB50]	Bordetella bronchiseptica RB50	21	0.60256	0.130221	1.2942
22.29	22.29	81.61	gi|46396345	RecName: Full=Ribose-phosphate pyrophosphokinase; Short=RPPK; AltName: Full=Phosphoribosyl pyrophosphate synthase; Short=P-Rib-PP synthase; Short=PRPP synthase	BORBR	23	0.60256	0.606983	1.27057
79.65	79.65	94.37	gi|33601516	dihydrolipoamide acetyltransferase [Bordetella bronchiseptica RB50]	Bordetella bronchiseptica RB50	102	0.60256	0.000454812	1.23595
22.42	22.43	93.45	gi|51316959	RecName: Full=Ribosome maturation factor rimP	BORBR	11	0.60256	0.0191523	1.27057
14.9	14.91	76.8	gi|33599228	hypothetical protein BB0239 [Bordetella bronchiseptica RB50]	Bordetella bronchiseptica RB50	9	0.60256	0.582146	1.36773
20.01	20.01	79.37	gi|33603562	hypothetical protein BB4590 [Bordetella bronchiseptica RB50]	Bordetella bronchiseptica RB50	13	0.597035	0.126391	1.1272
18.68	18.69	82.95	gi|33602691	putative coenzyme A transferase subunit [Bordetella bronchiseptica RB50]	Bordetella bronchiseptica RB50	15	0.597035	0.0776697	1.24738
14.61	15.09	82.5	gi|47117496	RecName: Full=UPF0234 protein BB1300	BORBR	14	0.597035	0.192883	1.25892
10.08	10.08	62.74	gi|33597481	putative glutathione S-transferase [Bordetella parapertussis 12822]	Bordetella parapertussis 12822	7	0.597035	0.242831	1.35519
3.32	3.32	51.37	gi|33595754	putative TonB-dependent receptor [Bordetella parapertussis 12822]	Bordetella parapertussis 12822	2	0.597035	0.416925	2.0893
2.09	2.1	36.26	gi|33602256	hypothetical protein BB3280 [Bordetella bronchiseptica RB50]	Bordetella bronchiseptica RB50	2	0.597035	0.419713	2.0893
2	2	56.23	gi|33603432	periplasmic binding protein [Bordetella bronchiseptica RB50]	Bordetella bronchiseptica RB50	1	0.597035	0.414549	2.10863
35.32	35.32	79.33	gi|62900578	RecName: Full=UDP-N-acetylmuramoylalanine--D-glutamate ligase; AltName: Full=D-glutamic acid-adding enzyme; AltName: Full=UDP-N-acetylmuramoyl-L-alanyl-D-glutamate synthetase	BORPA	33	0.591562	0.174035	1.24738
34.85	34.85	85.8	gi|33600718	peptidyl-prolyl cis-trans isomerase B [Bordetella bronchiseptica RB50]	Bordetella bronchiseptica RB50	51	0.591562	0.313416	1.23595
27.06	27.18	98.8	gi|54042009	RecName: Full=Single-stranded DNA-binding protein; Short=SSB; AltName: Full=Helix-destabilizing protein	BORPE	29	0.591562	0.0995601	1.28233
21.93	21.93	68.72	gi|45476881	RecName: Full=Uroporphyrinogen decarboxylase; Short=UPD; Short=URO-D	BORBR	14	0.591562	0.056468	1.28233
75.94	75.94	81.35	gi|81430667	RecName: Full=Valyl-tRNA synthetase; AltName: Full=Valine--tRNA ligase; Short=ValRS	BORBR	51	0.591562	0.00335301	1.24738
10.94	10.94	57.89	gi|33601103	hypothetical protein BB2120 [Bordetella bronchiseptica RB50]	Bordetella bronchiseptica RB50	8	0.591562	0.253162	1.31826
31.12	31.12	84.62	gi|81837108	RecName: Full=Orotidine 5'-phosphate decarboxylase; AltName: Full=OMP decarboxylase; Short=OMPDCase; Short=OMPdecase	BORBR	26	0.586138	0.397576	1.21339
24.73	24.73	84.71	gi|33603056	enoyl-CoA hydratase [Bordetella bronchiseptica RB50]	Bordetella bronchiseptica RB50	24	0.586138	0.307259	1.38038
31.67	31.67	76.24	gi|33601167	hypothetical protein BB2184 [Bordetella bronchiseptica RB50]	Bordetella bronchiseptica RB50	20	0.586138	0.0464451	1.30617
14.12	14.12	79.8	gi|33601266	hypothetical protein BB2283 [Bordetella bronchiseptica RB50]	Bordetella bronchiseptica RB50	12	0.586138	0.146447	1.34276
9.57	9.57	97.59	gi|33600315	molybdopterin converting factor [Bordetella bronchiseptica RB50]	Bordetella bronchiseptica RB50	7	0.586138	0.0974462	1.39316
6.03	6.03	44.25	gi|33602296	hypothetical protein BB3321 [Bordetella bronchiseptica RB50]	Bordetella bronchiseptica RB50	4	0.586138	0.412317	1.51356
22.66	22.66	90.76	gi|39931458	RecName: Full=Porphobilinogen deaminase; Short=PBG; AltName: Full=Hydroxymethylbilane synthase; Short=HMBS; AltName: Full=Pre-uroporphyrinogen synthase	BORBR	13	0.580764	0.0652595	1.33045
16.86	16.86	74.51	gi|71153125	RecName: Full=50S ribosomal protein L25; AltName: Full=General stress protein CTC	BORPA	18	0.580764	0.916627	1.39316
4	4	34.44	gi|33601755	hypothetical protein BB2779 [Bordetella bronchiseptica RB50]	Bordetella bronchiseptica RB50	2	0.580764	0.666657	1.87068
2.86	2.86	42.81	gi|33601433	hypothetical protein BB2453 [Bordetella bronchiseptica RB50]	Bordetella bronchiseptica RB50	4	0.580764	0.362818	2.10863
55.53	55.53	90.77	gi|33602338	beta-ketothiolase [Bordetella bronchiseptica RB50]	Bordetella bronchiseptica RB50	59	0.57544	0.209837	1.31826
34.69	34.7	83.2	gi|33602771	hypothetical protein BB3796 [Bordetella bronchiseptica RB50]	Bordetella bronchiseptica RB50	29	0.57544	0.156366	1.2942
21.63	21.63	71.43	gi|41017023	RecName: Full=D-amino acid dehydrogenase small subunit	BORBR	15	0.57544	0.141999	1.43219
20.75	20.75	89.47	gi|33603491	hypothetical protein BB4517 [Bordetella bronchiseptica RB50]	Bordetella bronchiseptica RB50	18	0.57544	0.0559347	1.34276
14.06	14.06	72.24	gi|81424776	RecName: Full=Probable inorganic polyphosphate/ATP-NAD kinase; Short=Poly(P)/ATP NAD kinase	BORPE	13	0.57544	0.796435	1.39316
8	8	70.94	gi|33597558	hypothetical protein BPP3015 [Bordetella parapertussis 12822]	Bordetella parapertussis 12822	4	0.57544	0.458584	1.45881
76.9	76.9	90.67	gi|81431308	RecName: Full=Succinyl-CoA ligase [ADP-forming] subunit beta; AltName: Full=Succinyl-CoA synthetase subunit beta; Short=SCS-beta	BORBR	82	0.570164	0.066845	1.28233
8.79	8.79	86.42	gi|33601232	cold shock-like protein [Bordetella bronchiseptica RB50]	Bordetella bronchiseptica RB50	16	0.570164	0.400757	1.33045
4.59	4.59	42.12	gi|15485198	adenylate cyclase hemolysin [Bordetella bronchiseptica]	Bordetella bronchiseptica	3	0.570164	0.417989	2.70396
27.11	27.11	83.05	gi|39931849	RecName: Full=Gamma-glutamyl phosphate reductase; Short=GPR; AltName: Full=Glutamate-5-semialdehyde dehydrogenase; AltName: Full=Glutamyl-gamma-semialdehyde dehydrogenase; Short=GSA dehydrogenase	BORBR	23	0.564937	0.36279	1.33045
87.68	87.69	76.21	gi|33603350	ribonucleotide-diphosphate reductase subunit alpha [Bordetella bronchiseptica RB50]	Bordetella bronchiseptica RB50	59	0.564937	0.0180799	1.28233
19.02	19.03	87.94	gi|33601140	osmotically inducible protein C [Bordetella bronchiseptica RB50]	Bordetella bronchiseptica RB50	20	0.564937	0.107049	1.18032
69.71	69.71	83.89	gi|46577217	RecName: Full=Aspartyl-tRNA synthetase; AltName: Full=Aspartate--tRNA ligase; Short=AspRS	BORBR	57	0.559758	0.134895	1.34276
22.06	22.06	69.19	gi|51315783	RecName: Full=Elongation factor P; Short=EF-P	BORBR	19	0.559758	0.0723355	1.19124
21.13	21.56	95.65	gi|33600704	putative chromate reductase [Bordetella bronchiseptica RB50]	Bordetella bronchiseptica RB50	29	0.559758	0.148177	1.33045
37.14	37.14	74.09	gi|33603199	putative oxidoreductase [Bordetella bronchiseptica RB50]	Bordetella bronchiseptica RB50	24	0.559758	0.0321144	1.28233
13.86	13.86	74.91	gi|81714037	RecName: Full=Shikimate dehydrogenase	BORBR	7	0.559758	0.119624	1.2942
7.04	7.04	77.89	gi|33603389	enoyl-CoA hydratase [Bordetella bronchiseptica RB50]	Bordetella bronchiseptica RB50	4	0.559758	0.326153	1.33045
47.83	47.83	81.4	gi|81579606	RecName: Full=Bifunctional protein glmU; Includes: RecName: Full=UDP-N-acetylglucosamine pyrophosphorylase; AltName: Full=N-acetylglucosamine-1-phosphate uridyltransferase; Includes: RecName: Full=Glucosamine-1-phosphate N-acetyltransferase	BORBR	38	0.554626	0.0283765	1.30617
24.77	24.77	75.07	gi|33602444	p-protein [includes: chorismate mutase and prephenate dehydratase] [Bordetella bronchiseptica RB50]	890004	16	0.554626	0.03859	1.30617
21.33	21.33	72.76	gi|66774006	RecName: Full=UPF0042 nucleotide-binding protein BB4511	BORBR	14	0.554626	0.0399558	1.40605
14.7	14.7	76.83	gi|33566580	putative acetylornithine aminotransferase [Bordetella parapertussis]	Bordetella parapertussis	11	0.554626	0.096786	1.2942
10.98	42.65	82.47	gi|33596254	autotransporter [Bordetella parapertussis 12822]	Bordetella parapertussis 12822	33	0.554626	0.57223	1.27057
10.55	10.55	55.71	gi|46576490	RecName: Full=Glycerol kinase; AltName: Full=ATP:glycerol 3-phosphotransferase; AltName: Full=Glycerokinase; Short=GK	BORBR	10	0.554626	0.281282	1.55597
20.95	20.97	86.14	gi|46395751	RecName: Full=Histidinol dehydrogenase; Short=HDH	BORBR	19	0.549541	0.194295	1.33045
18.77	18.77	65.23	gi|33599232	hydroxymethylglutaryl-CoA lyase [Bordetella bronchiseptica RB50]	Bordetella bronchiseptica RB50	11	0.549541	0.072651	1.35519
10.03	10.03	88.31	gi|33600364	hypothetical protein BB1378 [Bordetella bronchiseptica RB50]	Bordetella bronchiseptica RB50	7	0.549541	0.199808	1.43219
26.09	26.09	82.68	gi|33601073	hypothetical protein BB2090 [Bordetella bronchiseptica RB50]	Bordetella bronchiseptica RB50	18	0.544503	0.288222	1.36773
2	2	48.86	gi|67460376	RecName: Full=Exodeoxyribonuclease 7 small subunit; AltName: Full=Exodeoxyribonuclease VII small subunit; Short=Exonuclease VII small subunit	BORBR	1	0.544503	0.683044	1.43219
12.82	12.82	79.13	gi|33599429	hypothetical protein BB0440 [Bordetella bronchiseptica RB50]	Bordetella bronchiseptica RB50	8	0.539511	0.0463414	1.35519
10	10	50.51	gi|81714232	RecName: Full=Protease HtpX homolog	BORBR	7	0.539511	0.0525083	1.40605
6	6	56	gi|33602858	putative lipoprotein [Bordetella bronchiseptica RB50]	Bordetella bronchiseptica RB50	3	0.539511	0.328165	1.5417
17.12	17.12	100	gi|33602339	putative tautomerase [Bordetella bronchiseptica RB50]	Bordetella bronchiseptica RB50	15	0.534564	0.0407606	1.31826
18.97	18.97	92.42	gi|33594627	imidazoleglycerol-phosphate dehydratase [Bordetella pertussis Tohama I]	Bordetella pertussis Tohama I	17	0.534564	0.0754749	1.30617
2	2	42.33	gi|33603492	putative thioredoxin [Bordetella bronchiseptica RB50]	Bordetella bronchiseptica RB50	1	0.534564	0.618738	1.44544
41.54	41.54	94.59	gi|33595839	phosphoglycerate kinase [Bordetella parapertussis 12822]	Bordetella parapertussis 12822	24	0.529663	0.591302	1.30617
29.47	29.48	98.86	gi|33602011	enoyl-CoA hydratase [Bordetella bronchiseptica RB50]	Bordetella bronchiseptica RB50	28	0.529663	0.149028	1.34276
13.72	13.72	73.82	gi|33591460	autotransporter subtilisin-like protease [Bordetella pertussis Tohama I]	Bordetella pertussis Tohama I	12	0.529663	0.0170185	1.31826
18.14	18.14	67.95	gi|33565620	putative 3,4-dihydroxy-2-butanone 4-phosphate synthase [Bordetella parapertussis]	Bordetella parapertussis	15	0.529663	0.0859752	1.39316
10.09	10.09	53.9	gi|33599730	2,4-dihydroxyhept-2-ene-1,7-dioic acid aldolase [Bordetella bronchiseptica RB50]	Bordetella bronchiseptica RB50	7	0.529663	0.202879	1.44544
8.49	8.49	66.17	gi|33599740	enoyl-CoA hydratase [Bordetella bronchiseptica RB50]	Bordetella bronchiseptica RB50	6	0.529663	0.151761	1.41906
22.86	22.86	64.19	gi|41017943	RecName: Full=Phosphoserine aminotransferase; AltName: Full=Phosphohydroxythreonine aminotransferase; Short=PSAT	BORBR	23	0.524808	0.0856454	1.33045
89.47	89.47	94.46	gi|46576491	RecName: Full=Serine hydroxymethyltransferase 2; Short=SHMT 2; Short=Serine methylase 2	BORBR	115	0.524808	0.00892047	1.25892
44.79	44.82	90.26	gi|33601922	putative iron binding protein [Bordetella bronchiseptica RB50]	Bordetella bronchiseptica RB50	56	0.524808	4.39385e-05	1.0666
37.95	37.95	79.39	gi|81714035	RecName: Full=Glutamate-1-semialdehyde 2,1-aminomutase; Short=GSA; AltName: Full=Glutamate-1-semialdehyde aminotransferase; Short=GSA-AT	BORBR	34	0.524808	0.0129534	1.31826
18.66	18.66	72.84	gi|56404405	RecName: Full=Ornithine carbamoyltransferase; Short=OTCase	BORBR	14	0.524808	0.166272	1.28233
40.17	40.17	93.52	gi|33596382	hypothetical protein BPP1752 [Bordetella parapertussis 12822]	Bordetella parapertussis 12822	47	0.519996	0.0500391	1.33045
15.26	15.26	81.63	gi|33600881	putative sulfurtransferase [Bordetella bronchiseptica RB50]	Bordetella bronchiseptica RB50	17	0.519996	0.0383428	1.39316
15.39	15.39	75.95	gi|33602213	putative carboxymethylenebutenolidase [Bordetella bronchiseptica RB50]	Bordetella bronchiseptica RB50	11	0.519996	0.725486	1.43219
10.48	10.48	91.08	gi|33603730	enoyl-CoA hydratase [Bordetella bronchiseptica RB50]	Bordetella bronchiseptica RB50	6	0.519996	0.127432	1.39316
8.04	8.04	96.43	gi|33602166	hypothetical protein BB3190 [Bordetella bronchiseptica RB50]	Bordetella bronchiseptica RB50	6	0.519996	0.18294	1.44544
4.02	4.02	51.73	gi|75340313	RecName: Full=Bifunctional urease accessory protein ureEF; Includes: RecName: Full=Urease accessory protein ureE; Includes: RecName: Full=Urease accessory protein ureF	BORBR	3	0.519996	0.319856	1.88799
49.48	49.48	77.9	gi|33603962	DNA polymerase III subunit beta [Bordetella bronchiseptica RB50]	Bordetella bronchiseptica RB50	44	0.515229	0.0751673	1.34276
31.06	31.06	80.5	gi|33591511	cytochrome C1 precursor [Bordetella pertussis Tohama I]	Bordetella pertussis Tohama I	31	0.515229	0.150243	1.27057
20.36	20.36	68.88	gi|33599282	hypothetical protein BB0293 [Bordetella bronchiseptica RB50]	Bordetella bronchiseptica RB50	15	0.515229	0.0579722	1.21339
63.27	63.27	79.28	gi|161610384	aconitate hydratase [Bordetella parapertussis 12822]	Bordetella parapertussis 12822	41	0.515229	0.000142236	1.35519
16.6	16.6	77.55	gi|33599363	NADH:flavin oxidoreductase / NADH oxidase family protein [Bordetella bronchiseptica RB50]	Bordetella bronchiseptica RB50	12	0.515229	0.341287	1.40605
14.01	14.01	77.34	gi|33592697	putative translational inhibitor [Bordetella pertussis Tohama I]	Bordetella pertussis Tohama I	16	0.515229	0.0836679	1.27057
5.45	5.45	98.89	gi|47117493	RecName: Full=Probable Fe(2+)-trafficking protein	BORBR	4	0.515229	0.210197	1.33045
59.61	59.61	85.07	gi|33600791	succinate-semialdehyde dehydrogenase [NADP+] [Bordetella bronchiseptica RB50]	NADP+	53	0.510505	0.160578	1.40605
29.42	29.42	68.45	gi|39931452	RecName: Full=Dihydroxy-acid dehydratase 3; Short=DAD 3	BORBR	18	0.510505	0.11176	1.40605
23.03	23.04	69.88	gi|33597790	putative coenzyme A transferase subunit [Bordetella parapertussis 12822]	Bordetella parapertussis 12822	23	0.510505	0.0875907	1.35519
18.43	18.43	60.02	gi|33601002	hypothetical protein BB2018 [Bordetella bronchiseptica RB50]	Bordetella bronchiseptica RB50	12	0.510505	0.16546	1.5417
15.79	15.79	66.57	gi|33601645	putative succinylglutamate desuccinylase [Bordetella bronchiseptica RB50]	Bordetella bronchiseptica RB50	9	0.510505	0.537143	1.87068
10.04	10.04	77.6	gi|33601297	hypothetical protein BB2314 [Bordetella bronchiseptica RB50]	Bordetella bronchiseptica RB50	6	0.510505	0.12979	1.24738
4.03	4.03	96.23	gi|33602878	hypothetical protein BB3904 [Bordetella bronchiseptica RB50]	Bordetella bronchiseptica RB50	2	0.510505	0.554275	1.33045
39	39	97.67	gi|39931039	RecName: Full=Acetylglutamate kinase; AltName: Full=N-acetyl-L-glutamate 5-phosphotransferase; AltName: Full=NAG kinase; Short=AGK	BORBR	28	0.505825	0.12423	1.38038
20.64	20.64	70.56	gi|33601679	carboxymethylenebutenolidase [Bordetella bronchiseptica RB50]	Bordetella bronchiseptica RB50	15	0.505825	0.0712757	1.35519
26.52	26.52	88.18	gi|33600712	hypothetical protein BB1727 [Bordetella bronchiseptica RB50]	Bordetella bronchiseptica RB50	24	0.505825	0.00877494	1.43219
6.43	6.43	64.63	gi|33599298	putative transcriptional regulator [Bordetella bronchiseptica RB50]	Bordetella bronchiseptica RB50	5	0.505825	0.141746	1.38038
12.89	12.89	75.38	gi|47117183	RecName: Full=Lipoyl synthase; AltName: Full=Lip-syn; Short=LS; AltName: Full=Lipoate synthase; AltName: Full=Lipoic acid synthase; AltName: Full=Sulfur insertion protein lipA	BORBR	10	0.501187	0.00373615	1.59956
48.12	48.12	98.2	gi|47605449	RecName: Full=Argininosuccinate synthase; AltName: Full=Citrulline--aspartate ligase	BORBR	49	0.496592	0.00241948	1.38038
16.35	16.35	75.24	gi|33602732	acyl-carrier-protein S-malonyltransferase [Bordetella bronchiseptica RB50]	Bordetella bronchiseptica RB50	11	0.496592	0.258218	1.47231
12.93	12.93	40.31	gi|33599054	thiol:disulfide interchange protein [Bordetella bronchiseptica RB50]	Bordetella bronchiseptica RB50	7	0.496592	0.119393	1.48594
24.07	24.07	65.17	gi|33601590	surface antigen [Bordetella bronchiseptica RB50]	Bordetella bronchiseptica RB50	16	0.49204	0.0306342	1.36773
9.54	9.54	71.76	gi|33600404	putative extracellular solute-binding protein [Bordetella bronchiseptica RB50]	Bordetella bronchiseptica RB50	5	0.49204	0.0752582	1.44544
8.08	8.08	88.96	gi|33592422	putative acetyltransferase [Bordetella pertussis Tohama I]	Bordetella pertussis Tohama I	6	0.49204	0.0758671	1.39316
3.83	3.83	69.23	gi|33599820	hypothetical protein BB0831 [Bordetella bronchiseptica RB50]	Bordetella bronchiseptica RB50	3	0.49204	0.679257	1.6293
61.08	61.08	90.48	gi|33600367	glyceraldehyde-3-phosphate dehydrogenase [Bordetella bronchiseptica RB50]	Bordetella bronchiseptica RB50	77	0.487529	0.0318495	1.39316
23.57	23.57	65.37	gi|33598872	2-dehydropantoate 2-reductase [Bordetella parapertussis 12822]	Bordetella parapertussis 12822	14	0.483059	0.0226918	1.57036
14.1	14.1	71.11	gi|33602449	phosphoglycolate phosphatase 2 [Bordetella bronchiseptica RB50]	Bordetella bronchiseptica RB50	11	0.483059	0.287693	1.36773
8.93	8.93	71.01	gi|33597118	hypothetical protein BPP2532 [Bordetella parapertussis 12822]	Bordetella parapertussis 12822	11	0.483059	0.0802637	1.43219
4.75	4.75	62.5	gi|33599091	hypothetical protein BB0098 [Bordetella bronchiseptica RB50]	Bordetella bronchiseptica RB50	3	0.483059	0.720157	2.65461
4	4	57.66	gi|33601775	component of of periplasmic nitrate reductase system [Bordetella bronchiseptica RB50]	Bordetella bronchiseptica RB50	2	0.483059	0.546592	1.88799
19.66	19.66	56.57	gi|33595872	phosphoribosylaminoimidazole carboxylase ATPase subunit [Bordetella parapertussis 12822]	Bordetella parapertussis 12822	11	0.474242	0.324735	1.64437
37.65	37.65	84.73	gi|81836840	RecName: Full=Phosphoribosylglycinamide formyltransferase 2; Short=GART 2; AltName: Full=5'-phosphoribosylglycinamide transformylase 2; AltName: Full=Formate-dependent GAR transformylase; AltName: Full=GAR transformylase 2	BORBR	28	0.474242	0.000992371	1.2942
4.48	4.48	66.29	gi|33597569	filamentous hemagglutinin/adhesin [Bordetella parapertussis 12822]	Bordetella parapertussis 12822	5	0.474242	0.248926	1.55597
26.08	26.08	86.29	gi|33600931	NAD(P) transhydrogenase, subunit alpha part 1 [Bordetella bronchiseptica RB50]	Bordetella bronchiseptica RB50	17	0.469894	0.0489116	1.45881
24	24.01	91.03	gi|33600318	putative hydrolase [Bordetella bronchiseptica RB50]	Bordetella bronchiseptica RB50	15	0.469894	0.0376031	1.40605
7.27	7.27	78.22	gi|33602227	LysR family transcriptional regulator [Bordetella bronchiseptica RB50]	Bordetella bronchiseptica RB50	6	0.469894	0.0441536	1.72187
2	2	24.1	gi|33599495	hypothetical protein BB0504 [Bordetella bronchiseptica RB50]	Bordetella bronchiseptica RB50	1	0.469894	0.321532	4.01791
27.27	27.27	94.44	gi|33600989	short-chain dehydrogenase [Bordetella bronchiseptica RB50]	Bordetella bronchiseptica RB50	32	0.461318	0.0861627	1.41906
23.09	23.09	72.18	gi|33602574	competence lipoprotein precursor [Bordetella bronchiseptica RB50]	Bordetella bronchiseptica RB50	19	0.461318	0.0533076	1.51356
27.95	27.95	50.21	gi|33601102	putative iron-sulfur binding protein [Bordetella bronchiseptica RB50]	Bordetella bronchiseptica RB50	18	0.461318	0.000457544	1.39316
16.76	16.76	54.25	gi|33603410	hypothetical protein BB4436 [Bordetella bronchiseptica RB50]	Bordetella bronchiseptica RB50	16	0.461318	0.0187157	1.65959
12.7	12.7	73.31	gi|33599866	UDP-N-acetylglucosamine C4 epimerase [Bordetella bronchiseptica RB50]	Bordetella bronchiseptica RB50	7	0.461318	0.154792	1.47231
10.3	10.3	55.6	gi|33603036	hypothetical protein BB4062 [Bordetella bronchiseptica RB50]	Bordetella bronchiseptica RB50	8	0.461318	0.166184	1.39316
5.47	5.47	55.37	gi|33591401	hypothetical protein BP0152 [Bordetella pertussis Tohama I]	Bordetella pertussis Tohama I	4	0.461318	0.187167	1.78649
33.33	33.33	87.55	gi|61222458	RecName: Full=2,3,4,5-tetrahydropyridine-2,6-dicarboxylate N-succinyltransferase; AltName: Full=Tetrahydrodipicolinate N-succinyltransferase; Short=THDP succinyltransferase; Short=THP succinyltransferase; Short=Tetrahydropicolinate succinylase	BORBR	54	0.457088	0.0831451	1.35519
83.57	83.57	79.38	gi|33601294	phosphoribosylformylglycinamidine synthase [Bordetella bronchiseptica RB50]	Bordetella bronchiseptica RB50	58	0.457088	0.00583833	1.49969
81.03	81.03	96.85	gi|33601009	putative ABC transport solute-binding protein [Bordetella bronchiseptica RB50]	Bordetella bronchiseptica RB50	174	0.457088	0.00172202	1.31826
32.34	32.34	82.25	gi|33599230	amino acid-binding periplasmic protein [Bordetella bronchiseptica RB50]	Bordetella bronchiseptica RB50	25	0.457088	0.0126395	1.38038
7.64	7.74	66.05	gi|33603820	putative lipoprotein [Bordetella bronchiseptica RB50]	Bordetella bronchiseptica RB50	6	0.457088	0.0212334	1.5417
8.41	8.41	72.15	gi|60389465	RecName: Full=Acyl carrier protein; Short=ACP	BORBR	24	0.457088	0.152208	1.31826
8	8	34.86	gi|51315933	RecName: Full=Protein cyaY	BORBR	8	0.457088	0.779673	1.47231
60.46	60.8	96.05	gi|48428240	RecName: Full=Malate dehydrogenase	BORBR	94	0.452898	0.0522154	1.39316
33.42	33.43	96.15	gi|33601513	two-component response regulator [Bordetella bronchiseptica RB50]	Bordetella bronchiseptica RB50	27	0.452898	0.0567597	1.36773
17.81	17.81	64.72	gi|50400973	RecName: Full=4-hydroxy-3-methylbut-2-enyl diphosphate reductase	BORBR	9	0.452898	0.00478441	1.47231
54.28	54.28	87.92	gi|44887946	RecName: Full=GMP synthase [glutamine-hydrolyzing]; AltName: Full=GMP synthetase; AltName: Full=Glutamine amidotransferase	BORBR	40	0.448745	0.00120443	1.39316
52.25	52.25	93.2	gi|67462004	RecName: Full=Protein tolB; Flags: Precursor	BORBR	57	0.448745	0.000105325	1.34276
28.34	28.34	81.45	gi|33594177	enoyl-CoA hydratase [Bordetella pertussis Tohama I]	Bordetella pertussis Tohama I	23	0.448745	0.00249605	1.41906
20.22	20.22	91.76	gi|33598012	outer membrane lipoprotein [Bordetella parapertussis 12822]	Bordetella parapertussis 12822	16	0.448745	0.0417945	1.47231
13.17	13.17	81.25	gi|33593611	hypothetical protein BP2638 [Bordetella pertussis Tohama I]	Bordetella pertussis Tohama I	11	0.448745	0.00328191	1.43219
6	6	60.49	gi|33602408	phenylacetate-CoA oxygenase subunit PaaA [Bordetella bronchiseptica RB50]	Bordetella bronchiseptica RB50	5	0.448745	0.364765	2.22844
47.32	47.32	80.04	gi|39932133	RecName: Full=Arginyl-tRNA synthetase; AltName: Full=Arginine--tRNA ligase; Short=ArgRS	BORBR	35	0.444631	0.000330395	1.43219
41.12	41.12	86.07	gi|33594225	pyruvate kinase [Bordetella pertussis Tohama I]	Bordetella pertussis Tohama I	33	0.444631	5.65084e-05	1.36773
8	8	52.3	gi|33600042	hypothetical protein BB1056 [Bordetella bronchiseptica RB50]	Bordetella bronchiseptica RB50	4	0.444631	0.281575	1.55597
35.5	35.51	82.91	gi|33597076	phospho-2-dehydro-3-deoxyheptonate aldolase [Bordetella parapertussis 12822]	Bordetella parapertussis 12822	36	0.440555	0.00238581	1.33045
12.23	12.23	82.48	gi|33601967	chaperone protein [Bordetella bronchiseptica RB50]	Bordetella bronchiseptica RB50	10	0.440555	0.0371139	1.35519
12.1	12.1	73.25	gi|33596475	putative glutathione-S-transferase [Bordetella parapertussis 12822]	Bordetella parapertussis 12822	12	0.440555	0.0851829	1.48594
2.16	2.17	85.9	gi|33603563	hypothetical protein BB4591 [Bordetella bronchiseptica RB50]	Bordetella bronchiseptica RB50	2	0.440555	0.540527	1.59956
53.3	53.3	84.55	gi|161610385	DNA gyrase subunit A [Bordetella parapertussis 12822]	Bordetella parapertussis 12822	43	0.436516	0.000988995	1.43219
11.02	11.16	64.77	gi|33599384	hypothetical protein BB0395 [Bordetella bronchiseptica RB50]	Bordetella bronchiseptica RB50	9	0.436516	0.208609	1.5417
10.88	10.89	66.99	gi|39931246	RecName: Full=Methionyl-tRNA formyltransferase	BORPA	8	0.436516	0.0792667	1.51356
52.41	53.14	77.33	gi|33601892	leu/Ile/val-binding protein precursor [Bordetella bronchiseptica RB50]	Bordetella bronchiseptica RB50	62	0.432514	0.00551672	1.48594
12.14	12.14	50.69	gi|67460374	RecName: Full=ATP-dependent Clp protease proteolytic subunit; AltName: Full=Endopeptidase Clp	BORBR	14	0.432514	0.0999981	1.44544
16.32	16.32	95.98	gi|33601984	cytoplasmic glycerophosphodiester phosphodiesterase [Bordetella bronchiseptica RB50]	Bordetella bronchiseptica RB50	16	0.428549	0.51309	1.40605
26.2	26.2	72.34	gi|33601070	hypothetical protein BB2087 [Bordetella bronchiseptica RB50]	Bordetella bronchiseptica RB50	19	0.428549	0.0208135	1.59956
64.65	64.65	95.04	gi|33603493	hypothetical protein BB4519 [Bordetella bronchiseptica RB50]	Bordetella bronchiseptica RB50	93	0.42462	0.000554906	1.41906
2.13	2.13	54.95	gi|33599411	putative acetyltransferase [Bordetella bronchiseptica RB50]	Bordetella bronchiseptica RB50	2	0.42462	0.425535	1.95885
74.83	74.83	96.21	gi|33602642	dihydrolipoamide dehydrogenase [Bordetella bronchiseptica RB50]	Bordetella bronchiseptica RB50	76	0.420727	0.00413769	1.51356
51.16	51.16	95.89	gi|39931044	RecName: Full=Elongation factor Ts; Short=EF-Ts	BORBR	47	0.420727	0.00769323	1.40605
34.6	34.6	86.42	gi|33603144	hypothetical protein BB4169 [Bordetella bronchiseptica RB50]	Bordetella bronchiseptica RB50	32	0.420727	0.000618686	1.31826
12	12	70.71	gi|60389746	RecName: Full=ATP synthase epsilon chain; AltName: Full=ATP synthase F1 sector epsilon subunit; AltName: Full=F-ATPase epsilon subunit	BORBR	12	0.420727	0.0483428	1.43219
6.8	6.8	50.43	gi|33602042	hypothetical protein BB3066 [Bordetella bronchiseptica RB50]	Bordetella bronchiseptica RB50	6	0.420727	0.204588	1.44544
6.57	6.57	90	gi|38605190	RecName: Full=Urease subunit gamma; AltName: Full=Urea amidohydrolase subunit gamma	BORPE	4	0.420727	0.303788	1.6293
15.84	15.84	70.91	gi|33601868	putative lipoprotein [Bordetella bronchiseptica RB50]	Bordetella bronchiseptica RB50	10	0.416869	0.0773228	1.52757
58.06	58.06	78.95	gi|81714014	RecName: Full=ATP synthase subunit alpha; AltName: Full=ATP synthase F1 sector subunit alpha; AltName: Full=F-ATPase subunit alpha	BORBR	50	0.416869	1.65567e-05	1.30617
36.83	36.83	77.29	gi|33596090	argininosuccinate lyase [Bordetella parapertussis 12822]	Bordetella parapertussis 12822	26	0.416869	0.0053799	1.40605
35.76	35.76	97.01	gi|81713233	RecName: Full=ATP synthase gamma chain; AltName: Full=ATP synthase F1 sector gamma subunit; AltName: Full=F-ATPase gamma subunit	BORPE	30	0.416869	8.68804e-05	1.2942
29.75	29.75	65.64	gi|39931855	RecName: Full=3-isopropylmalate dehydrogenase 2; AltName: Full=3-IPM-DH 2; AltName: Full=Beta-IPM dehydrogenase 2; Short=IMDH 2	BORBR	24	0.416869	0.00283909	1.36773
27.4	27.4	100	gi|33601644	putative universal stress protein [Bordetella bronchiseptica RB50]	Bordetella bronchiseptica RB50	36	0.416869	0.000761049	1.49969
6.08	6.08	57.8	gi|33603810	putative esterase [Bordetella bronchiseptica RB50]	Bordetella bronchiseptica RB50	7	0.416869	0.116894	1.99526
17.24	17.24	75.15	gi|56404580	RecName: Full=Probable cytosol aminopeptidase; AltName: Full=Leucine aminopeptidase; Short=LAP; AltName: Full=Leucyl aminopeptidase	BORBR	10	0.413047	0.233716	1.65959
10.55	10.55	66.85	gi|33602382	putative acyl-CoA dehydrogenase [Bordetella bronchiseptica RB50]	Bordetella bronchiseptica RB50	6	0.413047	0.058174	1.45881
15.91	15.91	95.68	gi|61224247	RecName: Full=Ferric uptake regulation protein; Short=Ferric uptake regulator	BORPA	11	0.409261	0.0552822	1.48594
6.18	6.18	63.7	gi|33593403	putative ABC transport protein, substrate-binding component [Bordetella pertussis Tohama I]	Bordetella pertussis Tohama I	4	0.409261	0.236111	1.80302
19.91	19.91	69.73	gi|33601864	putative glutathione transferase [Bordetella bronchiseptica RB50]	Bordetella bronchiseptica RB50	18	0.405508	0.09396	1.57036
22.65	22.65	63.01	gi|33603092	carboxynorspermidine decarboxylase [Bordetella bronchiseptica RB50]	Bordetella bronchiseptica RB50	16	0.405508	0.00529089	1.5417
5.84	6.54	60.1	gi|33598824	amidase [Bordetella parapertussis 12822]	Bordetella parapertussis 12822	5	0.405508	0.122809	1.34276
22.79	22.92	86.67	gi|44888092	RecName: Full=2-dehydro-3-deoxyphosphooctonate aldolase; AltName: Full=3-deoxy-D-manno-octulosonic acid 8-phosphate synthase; AltName: Full=KDO-8-phosphate synthase; Short=KDO 8-P synthase; Short=KDOPS; AltName: Full=Phospho-2-dehydro-3-deoxyoctonate aldolase	BORBR	17	0.401791	0.0127274	1.47231
12	12	64.24	gi|33599662	hypothetical protein BB0672 [Bordetella bronchiseptica RB50]	Bordetella bronchiseptica RB50	7	0.401791	0.257526	2.39883
63.36	63.36	88.19	gi|33603564	putative binding-protein-dependent transport protein [Bordetella bronchiseptica RB50]	Bordetella bronchiseptica RB50	49	0.398107	0.000179234	1.47231
36.4	36.43	95.13	gi|33601459	bacteriocin [Bordetella bronchiseptica RB50]	Bordetella bronchiseptica RB50	25	0.398107	0.000247784	1.34276
12.97	12.97	75.35	gi|33603081	putative outer membrane protein [Bordetella bronchiseptica RB50]	Bordetella bronchiseptica RB50	13	0.398107	0.206292	1.6293
6.64	6.64	81.56	gi|33602392	globin-like protein [Bordetella bronchiseptica RB50]	Bordetella bronchiseptica RB50	7	0.394457	0.0629054	1.47231
86.92	86.92	88.78	gi|81430890	RecName: Full=Periplasmic nitrate reductase; Flags: Precursor	BORBR	70	0.390841	7.89271e-07	1.27057
38.82	38.91	79.06	gi|33603928	hypothetical protein BB4954 [Bordetella bronchiseptica RB50]	Bordetella bronchiseptica RB50	38	0.390841	0.000132676	1.27057
12.64	12.64	80.91	gi|33600278	hypothetical protein BB1292 [Bordetella bronchiseptica RB50]	Bordetella bronchiseptica RB50	17	0.390841	0.0426901	1.1272
12.41	12.41	77.04	gi|33593091	putative lipoprotein [Bordetella pertussis Tohama I]	Bordetella pertussis Tohama I	8	0.390841	0.0585943	1.49969
6.43	6.43	52.42	gi|81578866	RecName: Full=Glycine cleavage system H protein	BORPE	10	0.390841	0.0810771	1.27057
15.57	15.71	53.24	gi|81426180	RecName: Full=Urease subunit alpha; AltName: Full=Urea amidohydrolase subunit alpha	BORPA	8	0.387258	0.445607	1.77011
22	22	63.09	gi|33599058	putative cytochrome C precursor [Bordetella bronchiseptica RB50]	Bordetella bronchiseptica RB50	20	0.387258	0.0127739	1.83654
11.05	11.05	62.87	gi|33596092	NAD synthetase [Bordetella parapertussis 12822]	Bordetella parapertussis 12822	8	0.387258	0.224141	1.72187
2	2	62.93	gi|33596849	hypothetical protein BPP2242 [Bordetella parapertussis 12822]	Bordetella parapertussis 12822	1	0.387258	0.253395	1.80302
35.9	35.9	91.47	gi|39931857	RecName: Full=Phosphoribosylaminoimidazole-succinocarboxamide synthase; AltName: Full=SAICAR synthetase	BORBR	29	0.383707	0.00327352	1.5417
34.08	34.08	85.8	gi|33600977	putative D-isomer specific 2-hydroxyacid dehydrogenase [Bordetella bronchiseptica RB50]	Bordetella bronchiseptica RB50	38	0.383707	0.000540138	1.39316
21.49	21.52	72.99	gi|33601458	hypothetical protein BB2478 [Bordetella bronchiseptica RB50]	Bordetella bronchiseptica RB50	20	0.380189	0.360767	1.58489
56.36	56.36	61.53	gi|41688547	RecName: Full=Glycine dehydrogenase [decarboxylating]; AltName: Full=Glycine cleavage system P-protein; AltName: Full=Glycine decarboxylase	BORBR	41	0.380189	1.79289e-06	1.41906
24.11	24.12	91.52	gi|33603213	putative peptidoglycan-associated lipoprotein [Bordetella bronchiseptica RB50]	Bordetella bronchiseptica RB50	54	0.380189	0.00180938	1.35519
11.48	11.48	71.39	gi|33602005	hypothetical protein BB3029 [Bordetella bronchiseptica RB50]	Bordetella bronchiseptica RB50	6	0.380189	0.132687	2.39883
3.32	3.32	68.13	gi|33603156	palmitoyl transferase for Lipid A [Bordetella bronchiseptica RB50]	Bordetella bronchiseptica RB50	3	0.380189	0.351114	1.49969
24.12	24.24	77.88	gi|33600169	putative isochorismatase [Bordetella bronchiseptica RB50]	Bordetella bronchiseptica RB50	34	0.376704	0.00373914	1.48594
14.02	14.02	41.16	gi|33600710	hypothetical protein BB1725 [Bordetella bronchiseptica RB50]	Bordetella bronchiseptica RB50	8	0.376704	0.0288046	1.6293
2.22	2.22	44.47	gi|33600336	hypothetical protein BB1350 [Bordetella bronchiseptica RB50]	Bordetella bronchiseptica RB50	2	0.376704	0.245333	2.10863
43.6	43.7	79.94	gi|33600394	fructose-1,6-bisphosphate aldolase [Bordetella bronchiseptica RB50]	Bordetella bronchiseptica RB50	61	0.37325	5.51015e-06	1.33045
23.04	23.04	81.5	gi|33600428	hypothetical protein BB1442 [Bordetella bronchiseptica RB50]	Bordetella bronchiseptica RB50	14	0.37325	0.00720156	1.95885
16.22	16.22	87.64	gi|33593516	inorganic pyrophosphatase [Bordetella pertussis Tohama I]	Bordetella pertussis Tohama I	11	0.369828	0.0774921	1.69044
9.86	9.86	76.92	gi|33600291	putative oxidoreductase [Bordetella bronchiseptica RB50]	Bordetella bronchiseptica RB50	11	0.369828	0.360926	2.208
23.72	23.72	84.39	gi|33600451	phosphate-binding periplasmic protein precursor [Bordetella bronchiseptica RB50]	Bordetella bronchiseptica RB50	12	0.363078	0.0162343	1.65959
16.91	16.97	78.52	gi|33602702	hypothetical protein BB3727 [Bordetella bronchiseptica RB50]	Bordetella bronchiseptica RB50	9	0.363078	0.00779395	1.58489
10.87	10.87	85.28	gi|33600314	molybdopterin converting factor [Bordetella bronchiseptica RB50]	Bordetella bronchiseptica RB50	8	0.363078	0.20416	1.75388
16.94	16.94	58.8	gi|33601846	pyridoxal kinase [Bordetella bronchiseptica RB50]	Bordetella bronchiseptica RB50	14	0.359749	0.146325	1.48594
43.2	43.2	85.98	gi|59797624	RecName: Full=Enolase; AltName: Full=2-phospho-D-glycerate hydro-lyase; AltName: Full=2-phosphoglycerate dehydratase	BORBR	59	0.359749	0.00110663	1.44544
42.54	42.54	83.09	gi|49035508	RecName: Full=Arginine biosynthesis bifunctional protein ArgJ; Includes: RecName: Full=Glutamate N-acetyltransferase; AltName: Full=Ornithine acetyltransferase; Short=OATase; AltName: Full=Ornithine transacetylase; Includes: RecName: Full=Amino-acid acetyltransferase; AltName: Full=N-acetylglutamate synthase; Short=AGS; Contains: RecName: Full=Arginine biosynthesis bifunctional protein ArgJ alpha…	BORBR	33	0.359749	0.00366254	1.61436
35.51	35.51	79.29	gi|33599056	delta-aminolevulinic acid dehydratase [Bordetella bronchiseptica RB50]	Bordetella bronchiseptica RB50	33	0.359749	0.00106247	1.5417
25.14	25.14	80.24	gi|33595500	putative cyclase [Bordetella parapertussis 12822]	Bordetella parapertussis 12822	17	0.359749	0.000282394	1.5417
6	6	55.26	gi|33601087	hypothetical protein BB2104 [Bordetella bronchiseptica RB50]	Bordetella bronchiseptica RB50	6	0.359749	0.268631	1.80302
2.01	2.01	75.19	gi|33601530	chemotaxis protein CheY [Bordetella bronchiseptica RB50]	Bordetella bronchiseptica RB50	3	0.356451	0.490665	3.43558
6.64	6.64	59.86	gi|33600041	O-acetylhomoserine sulfhydrylase [Bordetella bronchiseptica RB50]	Bordetella bronchiseptica RB50	5	0.353183	0.196261	2.14783
24.81	24.81	68.14	gi|81837031	RecName: Full=Fructose-1,6-bisphosphatase class 1; Short=FBPase class 1; AltName: Full=D-fructose-1,6-bisphosphate 1-phosphohydrolase class 1	BORBR	20	0.349945	0.00267805	1.6293
9.03	9.03	89.42	gi|46576494	RecName: Full=Thymidylate kinase; AltName: Full=dTMP kinase	BORBR	5	0.349945	0.0201545	1.31826
86.99	86.99	85.96	gi|33603147	hypothetical protein BB4172 [Bordetella bronchiseptica RB50]	Bordetella bronchiseptica RB50	76	0.346737	0.000254627	1.59956
77.5	77.5	84.06	gi|81346004	RecName: Full=BrkA autotransporter; Contains: RecName: Full=Serum resistance protein BrkA; Contains: RecName: Full=BrkA translocator; Flags: Precursor	BORPE	99	0.346737	0.000233057	1.08643
33.31	33.33	78.87	gi|33603709	aspartate aminotransferase [Bordetella bronchiseptica RB50]	Bordetella bronchiseptica RB50	24	0.346737	0.000527907	1.57036
22.02	22.02	58.85	gi|33595495	fumarylacetoacetase [Bordetella parapertussis 12822]	Bordetella parapertussis 12822	15	0.343558	0.0103359	1.49969
10.02	10.02	51.61	gi|73621639	RecName: Full=L-2,4-diaminobutyric acid acetyltransferase; Short=DABA acetyltransferase	BORBR	7	0.340408	0.0395751	1.64437
3.45	3.46	93.86	gi|33597975	hypothetical protein BPP3458 [Bordetella parapertussis 12822]	Bordetella parapertussis 12822	4	0.340408	0.116416	1.34276
8	8	68.53	gi|33600319	putative lipoprotein [Bordetella bronchiseptica RB50]	Bordetella bronchiseptica RB50	4	0.337287	0.11852	1.95885
6.03	6.03	85.96	gi|33603236	hypothetical protein BB4261 [Bordetella bronchiseptica RB50]	Bordetella bronchiseptica RB50	7	0.337287	0.131635	1.45881
2.05	2.05	54.74	gi|33600356	hypothetical protein BB1370 [Bordetella bronchiseptica RB50]	Bordetella bronchiseptica RB50	1	0.337287	0.567065	1.94089
11.74	11.74	54.81	gi|33600281	hypothetical protein BB1295 [Bordetella bronchiseptica RB50]	Bordetella bronchiseptica RB50	6	0.334195	0.13291	1.92309
8	8	79.01	gi|33601000	putative cold-shock protein [Bordetella bronchiseptica RB50]	Bordetella bronchiseptica RB50	4	0.334195	0.43932	1.92309
2	33.11	81.42	gi|59797850	RecName: Full=Aminomethyltransferase; AltName: Full=Glycine cleavage system T protein	BORPE	36	0.334195	0.320124	1.39316
27.3	27.3	83.73	gi|33603024	gamma-glutamyltranspeptidase [Bordetella bronchiseptica RB50]	Bordetella bronchiseptica RB50	15	0.331131	0.00012147	1.49969
14.05	14.05	82.93	gi|33595111	putative branched-chain amino acid binding protein [Bordetella parapertussis 12822]	Bordetella parapertussis 12822	10	0.331131	0.0123883	1.77011
4.05	4.05	64.08	gi|33603596	ribulose-phosphate 3-epimerase [Bordetella bronchiseptica RB50]	Bordetella bronchiseptica RB50	2	0.331131	0.0611126	2.12814
58.56	58.56	82.2	gi|47606139	RecName: Full=Adenosylhomocysteinase; AltName: Full=S-adenosyl-L-homocysteine hydrolase; Short=AdoHcyase	BORBR	57	0.328095	5.0406e-06	1.52757
2	8.1	77.12	gi|33596147	methyl-accepting chemotaxis protein I [Bordetella parapertussis 12822]	Bordetella parapertussis 12822	5	0.328095	0.951054	5.15229
16.52	16.52	96.45	gi|67460709	RecName: Full=Nucleoside diphosphate kinase; Short=NDK; Short=NDP kinase; AltName: Full=Nucleoside-2-P kinase	BORBR	19	0.325087	0.0539819	1.57036
12.29	12.29	73.83	gi|33601944	putative oxidoreductase [Bordetella bronchiseptica RB50]	Bordetella bronchiseptica RB50	8	0.325087	0.0195197	1.7378
7.83	7.83	58.76	gi|33599609	putative acyl-CoA dehydrogenase [Bordetella bronchiseptica RB50]	Bordetella bronchiseptica RB50	4	0.325087	0.594673	2.0893
13.2	13.2	76.38	gi|33602406	phenylacetic acid degradation protein [Bordetella bronchiseptica RB50]	Bordetella bronchiseptica RB50	7	0.322107	0.442255	1.64437
24.64	24.64	65.49	gi|39932134	RecName: Full=Glutamyl-tRNA synthetase; AltName: Full=Glutamate--tRNA ligase; Short=GluRS	BORBR	15	0.322107	0.0111453	1.69044
10.76	10.76	58.84	gi|33597046	putative iron-sulfur protein [Bordetella parapertussis 12822]	Bordetella parapertussis 12822	6	0.322107	0.00748325	1.70608
12.45	12.45	63.47	gi|33599827	putative lipoprotein [Bordetella bronchiseptica RB50]	Bordetella bronchiseptica RB50	7	0.319154	0.0156058	1.52757
6.33	6.33	53.45	gi|33595104	putative sulfite reductase [Bordetella parapertussis 12822]	Bordetella parapertussis 12822	4	0.319154	0.448938	2.83139
6.09	6.09	75	gi|33603728	enoyl-CoA hydratase/isomerase [Bordetella bronchiseptica RB50]	Bordetella bronchiseptica RB50	4	0.319154	0.116669	2.10863
29.29	29.29	75.92	gi|33602570	3-ketoacyl-(acyl-carrier-protein) reductase [Bordetella bronchiseptica RB50]	Bordetella bronchiseptica RB50	27	0.310456	5.80069e-05	1.47231
12.66	12.66	68.77	gi|39931042	RecName: Full=Dihydrodipicolinate reductase; Short=DHPR	BORBR	9	0.30761	0.00478924	1.55597
28.47	28.47	74.86	gi|33599498	hypothetical protein BB0507 [Bordetella bronchiseptica RB50]	Bordetella bronchiseptica RB50	32	0.301995	0.155542	1.61436
56.45	56.47	83.26	gi|33603907	extracellular solute-binding protein [Bordetella bronchiseptica RB50]	Bordetella bronchiseptica RB50	56	0.301995	8.92811e-09	1.25892
7.69	7.69	95.54	gi|33603480	sigma(54) modulation protein [Bordetella bronchiseptica RB50]	Bordetella bronchiseptica RB50	5	0.301995	0.00854515	1.5417
4.37	4.38	62.55	gi|33603771	enoyl-CoA hydratase [Bordetella bronchiseptica RB50]	Bordetella bronchiseptica RB50	3	0.301995	0.401468	1.77011
24.8	24.8	83.81	gi|33603917	metallo-beta-lactamase family protein [Bordetella bronchiseptica RB50]	Bordetella bronchiseptica RB50	14	0.299226	0.00414009	1.7378
6.33	6.33	62	gi|33599960	transcriptional regulator [Bordetella bronchiseptica RB50]	Bordetella bronchiseptica RB50	5	0.299226	0.392518	1.78649
17.85	17.85	70.21	gi|33601994	putative peptidase [Bordetella bronchiseptica RB50]	Bordetella bronchiseptica RB50	15	0.296483	0.0783077	2.05116
25.65	25.65	76.43	gi|33602660	2-methylisocitrate lyase [Bordetella bronchiseptica RB50]	Bordetella bronchiseptica RB50	23	0.296483	3.95993e-05	1.55597
8.93	8.93	57.89	gi|33600347	putative secreted protein [Bordetella bronchiseptica RB50]	Bordetella bronchiseptica RB50	8	0.296483	0.618523	1.8197
2	2	73.97	gi|33601523	flagellar motor protein MotB [Bordetella bronchiseptica RB50]	Bordetella bronchiseptica RB50	1	0.296483	0.597633	3.76704
13.39	13.39	94.87	gi|33592306	hypothetical protein BP1175 [Bordetella pertussis Tohama I]	Bordetella pertussis Tohama I	12	0.288403	0.000871765	1.28233
18.58	18.58	77.03	gi|33600750	N-ethylmaleimide reductase [Bordetella bronchiseptica RB50]	Bordetella bronchiseptica RB50	16	0.280543	0.108598	1.95885
47.98	47.98	88.55	gi|33601482	putative amino-acid ABC transporter, periplasmic amino acid-binding protein [Bordetella bronchiseptica RB50]	Bordetella bronchiseptica RB50	67	0.280543	1.54873e-05	1.45881
40.93	40.93	87.55	gi|33598646	anthranilate synthase component I [Bordetella parapertussis 12822]	Bordetella parapertussis 12822	23	0.280543	0.000625428	2.10863
23.37	23.37	83.63	gi|33591384	periplasmic solute-binding protein [Bordetella pertussis Tohama I]	Bordetella pertussis Tohama I	13	0.280543	0.00310543	1.97697
20.89	20.89	74.61	gi|33599218	hypothetical protein BB0229 [Bordetella bronchiseptica RB50]	Bordetella bronchiseptica RB50	15	0.280543	0.00289459	1.69044
6	6	78.06	gi|33596757	hypothetical protein BPP2143 [Bordetella parapertussis 12822]	Bordetella parapertussis 12822	4	0.280543	0.124082	1.80302
13.98	13.98	81.01	gi|33601777	diheme cytochrome C precursor [Bordetella bronchiseptica RB50]	Bordetella bronchiseptica RB50	15	0.277971	0.140214	1.7378
44.23	44.24	88.37	gi|33603261	nicotinate-nucleotide pyrophosphorylase [Bordetella bronchiseptica RB50]	Bordetella bronchiseptica RB50	47	0.277971	0.000166505	1.49969
10.34	10.34	98.49	gi|97498678	RecName: Full=GTP cyclohydrolase folE2	BORPA	10	0.277971	0.00936629	1.70608
8.22	8.22	88.89	gi|33602901	putative cytochrome [Bordetella bronchiseptica RB50]	Bordetella bronchiseptica RB50	19	0.277971	0.135393	1.65959
96.33	96.33	85.86	gi|33600835	bifunctional aconitate hydratase 2/2-methylisocitrate dehydratase [Bordetella bronchiseptica RB50]	Bordetella bronchiseptica RB50	71	0.272898	1.56518e-09	1.77011
47.73	47.73	76.5	gi|81426411	RecName: Full=Polyribonucleotide nucleotidyltransferase; AltName: Full=Polynucleotide phosphorylase; Short=PNPase	BORPA	58	0.272898	0.000237178	1.8197
17.7	17.7	85.57	gi|33602078	oxidoreductase [Bordetella bronchiseptica RB50]	Bordetella bronchiseptica RB50	17	0.267917	0.0440037	1.40605
18.05	18.05	59.72	gi|33599858	beta alanine--pyruvate transaminase [Bordetella bronchiseptica RB50]	Bordetella bronchiseptica RB50	15	0.255859	0.000659988	1.59956
37.48	37.48	89.35	gi|33603055	putative fumarate hydratase [Bordetella bronchiseptica RB50]	Bordetella bronchiseptica RB50	31	0.253513	5.50809e-05	1.87068
10.3	10.3	76.85	gi|33602274	hypothetical protein BB3299 [Bordetella bronchiseptica RB50]	Bordetella bronchiseptica RB50	8	0.251189	0.0142212	1.7378
3.48	3.48	91.9	gi|33601531	chemotaxis regulator CheZ [Bordetella bronchiseptica RB50]	Bordetella bronchiseptica RB50	3	0.251189	0.237399	1.55597
35.25	35.25	84.15	gi|59797852	RecName: Full=Aminomethyltransferase; AltName: Full=Glycine cleavage system T protein	BORBR	38	0.248886	0.34038	1.65959
20.35	20.35	87	gi|33596323	putative polyamine transport protein [Bordetella parapertussis 12822]	Bordetella parapertussis 12822	14	0.248886	0.095606	2.0893
72.72	72.72	96.5	gi|33601309	inosine-5'-monophosphate dehydrogenase [Bordetella bronchiseptica RB50]	Bordetella bronchiseptica RB50	82	0.248886	0.000124016	1.92309
2.06	2.06	57.14	gi|50400440	RecName: Full=Chemotaxis response regulator protein-glutamate methylesterase	BORPA	2	0.248886	0.137694	3.43558
17.25	17.26	59.51	gi|33603811	alcohol dehydrogenase class III [Bordetella bronchiseptica RB50]	Bordetella bronchiseptica RB50	15	0.244343	0.0123576	1.65959
45.84	45.84	80.5	gi|33601255	aromatic amino acid aminotransferase [Bordetella bronchiseptica RB50]	Bordetella bronchiseptica RB50	42	0.239883	1.42722e-05	1.67494
13.72	13.72	64.33	gi|33594824	putative adhesin [Bordetella parapertussis 12822]	Bordetella parapertussis 12822	11	0.239883	3.85826e-05	1.39316
15.77	15.77	70.1	gi|33600932	putative hydrolase [Bordetella bronchiseptica RB50]	Bordetella bronchiseptica RB50	12	0.235505	0.00928832	1.87068
7.04	7.04	63.45	gi|33603978	putative extracellular solute-binding protein [Bordetella bronchiseptica RB50]	Bordetella bronchiseptica RB50	5	0.233346	0.351692	2.91072
68.24	68.24	80.9	gi|81836185	RecName: Full=Prolyl-tRNA synthetase; AltName: Full=Proline--tRNA ligase; Short=ProRS	BORPE	45	0.226986	3.09214e-09	1.80302
24.26	24.26	86.35	gi|33601847	hypothetical protein BB2871 [Bordetella bronchiseptica RB50]	Bordetella bronchiseptica RB50	20	0.222843	8.3469e-07	1.65959
8.09	8.09	69.26	gi|33599176	putative periplasmic solute binding protein [Bordetella bronchiseptica RB50]	Bordetella bronchiseptica RB50	5	0.218776	0.0646219	1.51356
14.57	14.57	100	gi|33591374	hypothetical protein BP0116 [Bordetella pertussis Tohama I]	Bordetella pertussis Tohama I	9	0.20893	0.114407	2.51189
64.55	64.55	91.44	gi|33603026	hypothetical protein BB4052 [Bordetella bronchiseptica RB50]	Bordetella bronchiseptica RB50	102	0.201372	0.00330473	2.46604
12.92	12.92	67.29	gi|37538301	RecName: Full=Probable TonB-dependent receptor BfrD; AltName: Full=Virulence-associated outer membrane protein Vir-90; Flags: Precursor	BORPE	10	0.199526	9.68263e-06	1.41906
18.82	18.82	94.3	gi|33600442	transcription elongation factor [Bordetella bronchiseptica RB50]	Bordetella bronchiseptica RB50	23	0.190546	5.87645e-05	1.67494
18.72	18.72	89.68	gi|33599101	putative methyltransferase [Bordetella bronchiseptica RB50]	Bordetella bronchiseptica RB50	14	0.190546	0.000236759	1.88799
31.25	31.25	96.9	gi|33597523	ferredoxin--NADP reductase [Bordetella parapertussis 12822]	Bordetella parapertussis 12822	22	0.187068	9.07458e-07	1.70608
8.04	8.05	98.86	gi|33597105	hypothetical protein BPP2517 [Bordetella parapertussis 12822]	Bordetella parapertussis 12822	13	0.185353	0.1446	1.87068
33.73	33.73	94.77	gi|33599967	putative universal stress protein [Bordetella bronchiseptica RB50]	Bordetella bronchiseptica RB50	41	0.172187	0.0314125	1.83654
100.68	100.68	95.44	gi|33602648	malic enzyme [Bordetella bronchiseptica RB50]	Bordetella bronchiseptica RB50	103	0.165959	7.30316e-08	2.37684
80.11	80.11	91.59	gi|34978536	RecName: Full=Pertactin autotransporter; AltName: Full=P.94; Contains: RecName: Full=Outer membrane protein P.68; Contains: RecName: Full=Pertactin translocator; Flags: Precursor	BORBR	63	0.164437	4.18066e-09	1.22462
51.14	51.14	82.42	gi|47606138	RecName: Full=Phosphomethylpyrimidine synthase; AltName: Full=Hydroxymethylpyrimidine phosphate synthase; Short=HMP-P synthase; Short=HMP-phosphate synthase; Short=HMPP synthase; AltName: Full=Thiamine biosynthesis protein thiC	BORBR	37	0.161436	4.19975e-12	1.75388
98.2	98.2	71.22	gi|33599442	autotransporter [Bordetella bronchiseptica RB50]	Bordetella bronchiseptica RB50	84	0.157036	0.000158354	1.49969
22.14	22.14	82.06	gi|33602402	enoyl-CoA hydratase [Bordetella bronchiseptica RB50]	Bordetella bronchiseptica RB50	16	0.15417	0.00170745	2.85759
8.05	8.05	81.6	gi|33592063	putative oxidoreductase [Bordetella pertussis Tohama I]	Bordetella pertussis Tohama I	5	0.149969	0.0151801	1.83654
14.02	14.45	70.45	gi|33602303	cytochrome C oxidase subunit [Bordetella bronchiseptica RB50]	Bordetella bronchiseptica RB50	10	0.145881	0.0313642	2.96483
65.33	65.33	72.75	gi|33601286	putative outer membrane ligand binding protein [Bordetella bronchiseptica RB50]	Bordetella bronchiseptica RB50	42	0.140605	4.19296e-10	1.52757
6	6	37.9	gi|33599824	arginase [Bordetella bronchiseptica RB50]	Bordetella bronchiseptica RB50	3	0.136773	0.231617	2.63027
5.28	5.28	66.67	gi|81579575	RecName: Full=Sec-independent protein translocase protein tatA/E homolog	BORBR	10	0.134276	0.457196	3.63078
27.2	27.21	73.44	gi|33599857	putative methylmalonate-semialdehyde dehydrogenase [acylating] [Bordetella bronchiseptica RB50]	887417	23	0.130617	4.25936e-06	2.07014
24.31	24.31	74.39	gi|33600933	hypothetical protein BB1948 [Bordetella bronchiseptica RB50]	Bordetella bronchiseptica RB50	22	0.11695	0.00411607	2.03236
7.22	7.22	45.07	gi|33603529	malate/L-lactate dehydrogenase [Bordetella bronchiseptica RB50]	Bordetella bronchiseptica RB50	4	0.114815	0.294037	2.83139
19.62	19.62	97.44	gi|81713589	RecName: Full=ATP synthase subunit b; AltName: Full=ATP synthase F(0) sector subunit b; AltName: Full=ATPase subunit I; AltName: Full=F-type ATPase subunit b; Short=F-ATPase subunit b	BORPA	12	0.113763	0.00418061	3.83707
7.57	7.57	93.57	gi|33601789	hypothetical protein BB2813 [Bordetella bronchiseptica RB50]	Bordetella bronchiseptica RB50	8	0.102802	0.00702736	3.53183
23.64	23.69	78.49	gi|33599814	molybdate-binding periplasmic protein precursor [Bordetella bronchiseptica RB50]	Bordetella bronchiseptica RB50	17	0.0772681	0.00152675	3.22107
13.27	13.27	78.33	gi|33602900	putative cytochrome [Bordetella bronchiseptica RB50]	Bordetella bronchiseptica RB50	13	0.0544503	0.0163866	5.86138
17.53	17.53	69.91	gi|33603259	hypothetical protein BB4284 [Bordetella bronchiseptica RB50]	Bordetella bronchiseptica RB50	10	0.0444631	0.00201756	4.92039
30.52	30.52	81.47	gi|33598497	hypothetical protein BPP3994 [Bordetella parapertussis 12822]	Bordetella parapertussis 12822	34	0.0405509	0.0260733	6.08135
18.27	18.27	87.94	gi|33601851	universal stress family protein [Bordetella bronchiseptica RB50]	Bordetella bronchiseptica RB50	16	0.0390841	0.00568314	2.80543
6.43	6.45	83.33	gi|59798872	RecName: Full=30S ribosomal protein S18	BORBR	6	0.0376704	0.0621408	2.65461
18.47	18.47	69.2	gi|73621649	RecName: Full=Diaminobutyrate--2-oxoglutarate transaminase; AltName: Full=DABA aminotransferase; AltName: Full=Diaminobutyrate--2-oxoglutarate aminotransferase; AltName: Full=L-2,4-diaminobutyric acid transaminase	BORPA	22	0.0322107	2.62987e-05	4.20727
11.1	11.1	81.88	gi|33603364	acetyl-CoA carboxylase biotin carboxyl carrier protein subunit [Bordetella bronchiseptica RB50]	Bordetella bronchiseptica RB50	6	0.0203236	0.00116026	4.92039
